# Supplementary material for: A caveat to using wearable sensor data for COVID-19 detection: The role of behavioral change after receipt of test results
Source: PLoS One. 2022 Dec 30;17(12):e0277350. doi: 10.1371/journal.pone.0277350 (PMC9803125; doi:10.1371/journal.pone.0277350)
Supplement: S1 Dataset — (CSV) [file pone.0277350.s001.csv]

ID	Age	Gender	Status	Period	DayRelativeToSymptomOnset	DayOfTestResultRelativeToSymptomOnset	Steps	SleepMinutes	RestingHeartRate
531136137	26	1	case	baseline	-21	7	24695	451	59
531136137	26	1	case	baseline	-20	7	15258	381	61
531136137	26	1	case	baseline	-19	7	21264	375	61
531136137	26	1	case	baseline	-18	7	12437	NA	62
531136137	26	1	case	baseline	-17	7	19107	410	59
531136137	26	1	case	baseline	-16	7	17428	418	60
531136137	26	1	case	baseline	-15	7	11197	367	60
531136137	26	1	case	baseline	-14	7	19487	487	60
531136137	26	1	case	baseline	-13	7	13195	430	59
531136137	26	1	case	baseline	-12	7	21335	377	57
531136137	26	1	case	baseline	-11	7	1601	293	57
531136137	26	1	case	baseline	-10	7	19895	302	57
531136137	26	1	case	baseline	-9	7	2654	425	59
531136137	26	1	case	baseline	-8	7	6703	613	58
531136137	26	1	case	baseline	-7	7	14814	329	58
531136137	26	1	case	test	0	7	2455	430	56
531136137	26	1	case	test	1	7	1279	508	58
531136137	26	1	case	test	2	7	3261	505	60
531136137	26	1	case	test	3	7	119	490	60
531136137	26	1	case	test	4	7	2848	139	62
531136137	26	1	case	test	5	7	1633	378	63
531136137	26	1	case	test	6	7	3752	650	64
531136137	26	1	case	test	7	7	2543	417	63
282416133	26	2	control	baseline	-21	2	8302	440	68
282416133	26	2	control	baseline	-20	2	9417	489	67
282416133	26	2	control	baseline	-19	2	7052	391	67
282416133	26	2	control	baseline	-18	2	7846	410	69
282416133	26	2	control	baseline	-17	2	7596	637	69
282416133	26	2	control	baseline	-16	2	7121	447	67
282416133	26	2	control	baseline	-15	2	7766	474	68
282416133	26	2	control	baseline	-14	2	6339	473	67
282416133	26	2	control	baseline	-13	2	7843	460	66
282416133	26	2	control	baseline	-12	2	9385	463	68
282416133	26	2	control	baseline	-11	2	6680	440	70
282416133	26	2	control	baseline	-10	2	12784	632	69
282416133	26	2	control	baseline	-9	2	10250	436	67
282416133	26	2	control	baseline	-8	2	9848	488	65
282416133	26	2	control	baseline	-7	2	9303	422	67
282416133	26	2	control	test	0	2	10478	510	70
282416133	26	2	control	test	1	2	3991	472	70
282416133	26	2	control	test	2	2	7139	577	71
282416133	26	2	control	test	3	2	9659	543	NA
282416133	26	2	control	test	4	2	11686	546	72
282416133	26	2	control	test	5	2	6202	549	72
282416133	26	2	control	test	6	2	11954	521	72
282416133	26	2	control	test	7	2	11864	464	70
392792971	26	2	control	baseline	-21	0	9674	388	62
392792971	26	2	control	baseline	-20	0	10012	505	64
392792971	26	2	control	baseline	-19	0	6564	455	65
392792971	26	2	control	baseline	-18	0	10187	618	66
392792971	26	2	control	baseline	-17	0	13862	272	67
392792971	26	2	control	baseline	-16	0	11551	388	67
392792971	26	2	control	baseline	-15	0	1314	365	68
392792971	26	2	control	baseline	-14	0	12181	407	66
392792971	26	2	control	baseline	-13	0	10711	400	67
392792971	26	2	control	baseline	-12	0	17889	411	65
392792971	26	2	control	baseline	-11	0	9929	386	66
392792971	26	2	control	baseline	-10	0	9182	394	68
392792971	26	2	control	baseline	-9	0	11096	394	67
392792971	26	2	control	baseline	-8	0	10947	554	66
392792971	26	2	control	baseline	-7	0	14496	481	63
392792971	26	2	control	test	0	0	12624	NA	64
392792971	26	2	control	test	1	0	14735	504	66
392792971	26	2	control	test	2	0	13518	521	67
392792971	26	2	control	test	3	0	11238	417	66
392792971	26	2	control	test	4	0	11391	372	66
392792971	26	2	control	test	5	0	9051	NA	66
392792971	26	2	control	test	6	0	12596	420	64
392792971	26	2	control	test	7	0	9571	362	64
726549050	31	1	case	baseline	-21	3	9059	418	55
726549050	31	1	case	baseline	-20	3	2966	332	55
726549050	31	1	case	baseline	-19	3	10775	465	54
726549050	31	1	case	baseline	-18	3	10775	NA	NA
726549050	31	1	case	baseline	-17	3	3338	NA	54
726549050	31	1	case	baseline	-16	3	5337	435	55
726549050	31	1	case	baseline	-15	3	10324	456	53
726549050	31	1	case	baseline	-14	3	8666	412	52
726549050	31	1	case	baseline	-13	3	11902	403	52
726549050	31	1	case	baseline	-12	3	10014	435	52
726549050	31	1	case	baseline	-11	3	8417	361	54
726549050	31	1	case	baseline	-10	3	13309	376	54
726549050	31	1	case	baseline	-9	3	13219	316	53
726549050	31	1	case	baseline	-8	3	20249	423	52
726549050	31	1	case	baseline	-7	3	12712	344	52
726549050	31	1	case	test	0	3	5591	NA	53
726549050	31	1	case	test	1	3	8589	332	54
726549050	31	1	case	test	2	3	6107	439	55
726549050	31	1	case	test	3	3	1751	428	56
726549050	31	1	case	test	4	3	1782	374	57
726549050	31	1	case	test	5	3	2187	532	NA
726549050	31	1	case	test	6	3	741	422	NA
744556508	29	2	control	baseline	-21	1	15186	441	73
744556508	29	2	control	baseline	-20	1	12681	465	72
744556508	29	2	control	baseline	-19	1	11883	466	73
744556508	29	2	control	baseline	-18	1	16121	389	73
744556508	29	2	control	baseline	-17	1	11903	457	75
744556508	29	2	control	baseline	-16	1	8964	465	75
744556508	29	2	control	baseline	-15	1	14027	372	74
744556508	29	2	control	baseline	-14	1	10880	476	74
744556508	29	2	control	baseline	-13	1	8405	390	76
744556508	29	2	control	baseline	-12	1	9338	471	77
744556508	29	2	control	baseline	-11	1	9230	475	75
744556508	29	2	control	baseline	-10	1	12044	422	76
744556508	29	2	control	baseline	-9	1	9518	450	74
744556508	29	2	control	baseline	-8	1	4987	361	76
744556508	29	2	control	baseline	-7	1	16422	526	74
744556508	29	2	control	test	0	1	10076	433	72
744556508	29	2	control	test	1	1	9158	572	73
744556508	29	2	control	test	2	1	8067	444	71
744556508	29	2	control	test	3	1	12668	456	71
744556508	29	2	control	test	4	1	13185	374	73
744556508	29	2	control	test	5	1	13959	418	74
744556508	29	2	control	test	6	1	12156	535	73
744556508	29	2	control	test	7	1	12851	480	75
776300259	27	2	control	baseline	-21	7	10104	352	65
776300259	27	2	control	baseline	-20	7	8957	361	64
776300259	27	2	control	baseline	-19	7	12631	399	64
776300259	27	2	control	baseline	-18	7	13028	352	65
776300259	27	2	control	baseline	-17	7	13536	298	66
776300259	27	2	control	baseline	-16	7	28	NA	NA
776300259	27	2	control	baseline	-15	7	3798	620	65
776300259	27	2	control	baseline	-14	7	10249	326	63
776300259	27	2	control	baseline	-13	7	11866	376	63
776300259	27	2	control	baseline	-12	7	12455	342	65
776300259	27	2	control	baseline	-11	7	10916	315	67
776300259	27	2	control	baseline	-10	7	14606	362	68
776300259	27	2	control	baseline	-9	7	6704	424	70
776300259	27	2	control	baseline	-8	7	1900	508	69
776300259	27	2	control	baseline	-7	7	14728	308	70
776300259	27	2	control	test	0	7	12110	298	64
776300259	27	2	control	test	1	7	6579	413	63
776300259	27	2	control	test	2	7	1815	614	63
776300259	27	2	control	test	3	7	1788	457	62
776300259	27	2	control	test	4	7	2330	392	60
776300259	27	2	control	test	5	7	5641	381	62
776300259	27	2	control	test	6	7	2815	403	64
776300259	27	2	control	test	7	7	4221	591	63
896830102	25	2	control	baseline	-21	6	9599	448	66
896830102	25	2	control	baseline	-20	6	7800	412	66
896830102	25	2	control	baseline	-19	6	4146	373	66
896830102	25	2	control	baseline	-18	6	6717	364	64
896830102	25	2	control	baseline	-17	6	8802	387	66
896830102	25	2	control	baseline	-16	6	9935	NA	66
896830102	25	2	control	baseline	-15	6	5035	496	64
896830102	25	2	control	baseline	-14	6	5468	442	63
896830102	25	2	control	baseline	-13	6	6101	397	64
896830102	25	2	control	baseline	-12	6	3959	644	66
896830102	25	2	control	baseline	-11	6	7112	454	67
896830102	25	2	control	baseline	-10	6	7139	364	69
896830102	25	2	control	baseline	-9	6	5409	449	70
896830102	25	2	control	baseline	-8	6	6891	407	71
896830102	25	2	control	baseline	-7	6	7601	390	72
896830102	25	2	control	test	0	6	5029	229	69
896830102	25	2	control	test	1	6	4866	315	68
896830102	25	2	control	test	2	6	4265	880	67
896830102	25	2	control	test	3	6	8122	NA	67
896830102	25	2	control	test	4	6	5235	382	68
896830102	25	2	control	test	5	6	1113	416	68
896830102	25	2	control	test	6	6	6486	384	67
896830102	25	2	control	test	7	6	6182	342	67
874259648	25	2	control	baseline	-21	2	8269	470	65
874259648	25	2	control	baseline	-20	2	14228	420	65
874259648	25	2	control	baseline	-19	2	3600	515	63
874259648	25	2	control	baseline	-18	2	18692	446	62
874259648	25	2	control	baseline	-17	2	11176	418	61
874259648	25	2	control	baseline	-16	2	2165	450	64
874259648	25	2	control	baseline	-15	2	3707	436	62
874259648	25	2	control	baseline	-14	2	6513	344	64
874259648	25	2	control	baseline	-13	2	4632	367	63
874259648	25	2	control	baseline	-12	2	10436	395	62
874259648	25	2	control	baseline	-11	2	3942	362	63
874259648	25	2	control	baseline	-10	2	5212	390	61
874259648	25	2	control	baseline	-9	2	7030	454	60
874259648	25	2	control	baseline	-8	2	1330	457	61
874259648	25	2	control	baseline	-7	2	2821	672	59
874259648	25	2	control	test	0	2	10661	419	60
874259648	25	2	control	test	1	2	4786	365	62
874259648	25	2	control	test	2	2	4351	410	61
874259648	25	2	control	test	3	2	4034	399	61
874259648	25	2	control	test	4	2	4317	396	60
874259648	25	2	control	test	5	2	4267	338	60
874259648	25	2	control	test	6	2	7033	390	61
874259648	25	2	control	test	7	2	6919	482	61
466052269	28	2	control	baseline	-21	2	13746	417	60
466052269	28	2	control	baseline	-20	2	11488	412	60
466052269	28	2	control	baseline	-19	2	6960	433	58
466052269	28	2	control	baseline	-18	2	9075	411	58
466052269	28	2	control	baseline	-17	2	9048	430	59
466052269	28	2	control	baseline	-16	2	12303	427	60
466052269	28	2	control	baseline	-15	2	20361	471	61
466052269	28	2	control	baseline	-14	2	12277	411	60
466052269	28	2	control	baseline	-13	2	15533	390	59
466052269	28	2	control	baseline	-12	2	11197	442	60
466052269	28	2	control	baseline	-11	2	9028	424	63
466052269	28	2	control	baseline	-10	2	14165	414	64
466052269	28	2	control	baseline	-9	2	12007	409	65
466052269	28	2	control	baseline	-8	2	7316	485	67
466052269	28	2	control	baseline	-7	2	5652	456	68
466052269	28	2	control	test	0	2	3927	396	69
466052269	28	2	control	test	1	2	8094	420	67
466052269	28	2	control	test	2	2	5449	473	66
466052269	28	2	control	test	3	2	4741	389	64
466052269	28	2	control	test	4	2	12149	402	63
466052269	28	2	control	test	5	2	12642	421	63
466052269	28	2	control	test	6	2	11398	452	63
466052269	28	2	control	test	7	2	15722	456	63
888663354	30	2	control	baseline	-21	3	9673	347	67
888663354	30	2	control	baseline	-20	3	14096	602	67
888663354	30	2	control	baseline	-19	3	13696	NA	67
888663354	30	2	control	baseline	-18	3	9126	358	68
888663354	30	2	control	baseline	-17	3	7727	384	67
888663354	30	2	control	baseline	-16	3	7229	395	67
888663354	30	2	control	baseline	-15	3	8878	461	66
888663354	30	2	control	baseline	-14	3	10503	375	66
888663354	30	2	control	baseline	-13	3	12458	574	65
888663354	30	2	control	baseline	-12	3	6807	287	66
888663354	30	2	control	baseline	-11	3	13399	432	66
888663354	30	2	control	baseline	-10	3	9934	375	67
888663354	30	2	control	baseline	-9	3	13768	397	67
888663354	30	2	control	baseline	-8	3	12727	415	68
888663354	30	2	control	baseline	-7	3	14599	432	68
888663354	30	2	control	test	0	3	1555	NA	67
888663354	30	2	control	test	1	3	4936	98	NA
888663354	30	2	control	test	2	3	6923	310	67
888663354	30	2	control	test	3	3	7403	459	66
888663354	30	2	control	test	4	3	3253	358	66
888663354	30	2	control	test	5	3	4698	351	65
888663354	30	2	control	test	6	3	2303	472	64
888663354	30	2	control	test	7	3	5966	370	64
486553963	28	2	case	baseline	-21	6	2961	554	59
486553963	28	2	case	baseline	-20	6	13144	395	61
486553963	28	2	case	baseline	-19	6	4711	554	62
486553963	28	2	case	baseline	-18	6	1770	460	64
486553963	28	2	case	baseline	-17	6	18266	645	63
486553963	28	2	case	baseline	-16	6	11924	390	64
486553963	28	2	case	baseline	-15	6	9089	392	65
486553963	28	2	case	baseline	-14	6	8294	455	66
486553963	28	2	case	baseline	-13	6	12163	406	67
486553963	28	2	case	baseline	-12	6	217	579	NA
486553963	28	2	case	baseline	-11	6	12900	NA	67
486553963	28	2	case	baseline	-10	6	12219	550	67
486553963	28	2	case	baseline	-9	6	8849	731	69
486553963	28	2	case	baseline	-8	6	14190	395	68
486553963	28	2	case	baseline	-7	6	12335	368	69
486553963	28	2	case	test	0	6	4787	848	64
486553963	28	2	case	test	1	6	11419	428	63
486553963	28	2	case	test	2	6	12144	423	61
486553963	28	2	case	test	3	6	9745	498	60
486553963	28	2	case	test	4	6	331	561	62
486553963	28	2	case	test	5	6	724	269	60
486553963	28	2	case	test	6	6	7488	476	58
486553963	28	2	case	test	7	6	3597	NA	NA
482699604	26	1	case	baseline	-21	2	627	530	67
482699604	26	1	case	baseline	-20	2	620	520	66
482699604	26	1	case	baseline	-19	2	772	437	64
482699604	26	1	case	baseline	-18	2	150	447	63
482699604	26	1	case	baseline	-17	2	2563	404	62
482699604	26	1	case	baseline	-16	2	3180	497	62
482699604	26	1	case	baseline	-15	2	610	579	NA
482699604	26	1	case	baseline	-14	2	3574	575	64
482699604	26	1	case	baseline	-13	2	1463	559	66
482699604	26	1	case	baseline	-12	2	89	203	65
482699604	26	1	case	baseline	-11	2	107	468	63
482699604	26	1	case	baseline	-10	2	229	388	65
482699604	26	1	case	baseline	-9	2	344	564	68
482699604	26	1	case	baseline	-8	2	116	431	NA
482699604	26	1	case	baseline	-7	2	115	455	65
482699604	26	1	case	test	0	2	685	191	69
482699604	26	1	case	test	1	2	87	321	72
482699604	26	1	case	test	2	2	362	NA	NA
482699604	26	1	case	test	3	2	714	266	70
482699604	26	1	case	test	4	2	407	468	70
482699604	26	1	case	test	5	2	2909	302	71
482699604	26	1	case	test	6	2	3519	577	71
482699604	26	1	case	test	7	2	2999	506	69
708915620	26	2	control	baseline	-21	3	7496	373	72
708915620	26	2	control	baseline	-20	3	5885	434	74
708915620	26	2	control	baseline	-19	3	6604	414	73
708915620	26	2	control	baseline	-18	3	3819	495	73
708915620	26	2	control	baseline	-17	3	6806	NA	73
708915620	26	2	control	baseline	-16	3	5685	325	72
708915620	26	2	control	baseline	-15	3	3060	293	72
708915620	26	2	control	baseline	-14	3	3723	636	75
708915620	26	2	control	baseline	-13	3	6467	244	75
708915620	26	2	control	baseline	-12	3	6837	253	76
708915620	26	2	control	baseline	-11	3	6781	442	75
708915620	26	2	control	baseline	-9	3	NA	NA	75
708915620	26	2	control	baseline	-8	3	NA	NA	74
708915620	26	2	control	baseline	-7	3	NA	NA	74
708915620	26	2	control	test	0	3	4423	355	70
708915620	26	2	control	test	1	3	154	718	74
708915620	26	2	control	test	2	3	277	1191	78
708915620	26	2	control	test	3	3	3087	487	80
708915620	26	2	control	test	4	3	2413	420	79
708915620	26	2	control	test	5	3	1375	NA	78
708915620	26	2	control	test	6	3	200	NA	NA
708915620	26	2	control	test	7	3	208	NA	78
105194573	27	2	control	baseline	-21	1	12973	297	63
105194573	27	2	control	baseline	-20	1	11597	349	64
105194573	27	2	control	baseline	-19	1	12494	362	65
105194573	27	2	control	baseline	-18	1	12065	354	65
105194573	27	2	control	baseline	-17	1	14673	339	66
105194573	27	2	control	baseline	-16	1	12195	364	66
105194573	27	2	control	baseline	-15	1	6612	636	65
105194573	27	2	control	baseline	-14	1	16704	484	66
105194573	27	2	control	baseline	-13	1	13194	494	65
105194573	27	2	control	baseline	-12	1	12327	296	66
105194573	27	2	control	baseline	-11	1	12853	366	67
105194573	27	2	control	baseline	-10	1	13464	351	66
105194573	27	2	control	baseline	-9	1	9993	609	65
105194573	27	2	control	baseline	-8	1	6349	266	65
105194573	27	2	control	baseline	-7	1	9721	555	65
105194573	27	2	control	test	0	1	12813	338	67
105194573	27	2	control	test	1	1	10221	571	65
105194573	27	2	control	test	2	1	6021	539	64
105194573	27	2	control	test	3	1	6418	551	64
105194573	27	2	control	test	4	1	6200	514	65
105194573	27	2	control	test	5	1	5086	490	64
105194573	27	2	control	test	6	1	10453	561	63
105194573	27	2	control	test	7	1	9046	552	63
732174753	27	2	control	baseline	-21	2	5886	431	65
732174753	27	2	control	baseline	-20	2	5718	422	65
732174753	27	2	control	baseline	-19	2	1589	506	66
732174753	27	2	control	baseline	-18	2	1986	466	66
732174753	27	2	control	baseline	-17	2	4285	437	66
732174753	27	2	control	baseline	-16	2	7486	453	69
732174753	27	2	control	baseline	-15	2	6564	446	70
732174753	27	2	control	baseline	-14	2	7054	377	71
732174753	27	2	control	baseline	-13	2	5863	476	71
732174753	27	2	control	baseline	-12	2	2148	484	71
732174753	27	2	control	baseline	-11	2	7471	387	70
732174753	27	2	control	baseline	-10	2	5715	460	67
732174753	27	2	control	baseline	-9	2	5785	402	66
732174753	27	2	control	baseline	-8	2	3970	433	64
732174753	27	2	control	baseline	-7	2	5501	430	65
732174753	27	2	control	test	0	2	3430	219	65
732174753	27	2	control	test	1	2	988	432	64
732174753	27	2	control	test	2	2	835	482	64
732174753	27	2	control	test	3	2	978	477	65
732174753	27	2	control	test	4	2	1833	507	64
732174753	27	2	control	test	5	2	6843	407	63
732174753	27	2	control	test	6	2	7365	351	64
732174753	27	2	control	test	7	2	6255	374	62
278967072	27	2	control	baseline	-21	2	10217	401	63
278967072	27	2	control	baseline	-20	2	10404	446	64
278967072	27	2	control	baseline	-19	2	11207	425	65
278967072	27	2	control	baseline	-18	2	13369	469	63
278967072	27	2	control	baseline	-17	2	9983	461	64
278967072	27	2	control	baseline	-16	2	6291	533	64
278967072	27	2	control	baseline	-15	2	7259	472	63
278967072	27	2	control	baseline	-14	2	7315	502	62
278967072	27	2	control	baseline	-13	2	15360	471	60
278967072	27	2	control	baseline	-12	2	8682	491	59
278967072	27	2	control	baseline	-11	2	11396	482	59
278967072	27	2	control	baseline	-10	2	7951	490	59
278967072	27	2	control	baseline	-9	2	9109	494	59
278967072	27	2	control	baseline	-8	2	5524	446	60
278967072	27	2	control	baseline	-7	2	9168	379	60
278967072	27	2	control	test	0	2	7319	385	66
278967072	27	2	control	test	1	2	8409	395	66
278967072	27	2	control	test	2	2	9255	465	65
278967072	27	2	control	test	3	2	9033	486	65
278967072	27	2	control	test	4	2	11656	482	64
278967072	27	2	control	test	5	2	13686	436	63
278967072	27	2	control	test	6	2	11488	433	62
278967072	27	2	control	test	7	2	7946	457	62
249600108	29	1	control	baseline	-21	0	6305	422	57
249600108	29	1	control	baseline	-20	0	5994	446	58
249600108	29	1	control	baseline	-19	0	9644	408	58
249600108	29	1	control	baseline	-18	0	8970	473	59
249600108	29	1	control	baseline	-17	0	8776	499	60
249600108	29	1	control	baseline	-16	0	12893	317	59
249600108	29	1	control	baseline	-15	0	7588	555	58
249600108	29	1	control	baseline	-14	0	9440	261	58
249600108	29	1	control	baseline	-13	0	8814	344	60
249600108	29	1	control	baseline	-12	0	7404	301	60
249600108	29	1	control	baseline	-11	0	6071	402	57
249600108	29	1	control	baseline	-10	0	7555	379	57
249600108	29	1	control	baseline	-9	0	7007	442	59
249600108	29	1	control	baseline	-8	0	5969	329	58
249600108	29	1	control	baseline	-7	0	10090	474	57
249600108	29	1	control	test	0	0	3915	456	63
249600108	29	1	control	test	1	0	6141	416	68
249600108	29	1	control	test	2	0	7190	190	70
249600108	29	1	control	test	3	0	6759	364	NA
249600108	29	1	control	test	4	0	13886	322	NA
249600108	29	1	control	test	5	0	7515	482	NA
249600108	29	1	control	test	6	0	7982	387	62
249600108	29	1	control	test	7	0	13461	367	60
601793333	26	1	case	baseline	-21	4	9177	430	54
601793333	26	1	case	baseline	-20	4	8237	417	55
601793333	26	1	case	baseline	-19	4	10494	427	55
601793333	26	1	case	baseline	-18	4	8021	426	54
601793333	26	1	case	baseline	-17	4	10927	426	53
601793333	26	1	case	baseline	-16	4	16365	397	52
601793333	26	1	case	baseline	-15	4	9988	300	52
601793333	26	1	case	baseline	-14	4	11747	409	53
601793333	26	1	case	baseline	-13	4	9075	349	53
601793333	26	1	case	baseline	-12	4	10233	350	52
601793333	26	1	case	baseline	-11	4	11273	416	53
601793333	26	1	case	baseline	-10	4	9734	371	54
601793333	26	1	case	baseline	-9	4	6376	462	53
601793333	26	1	case	baseline	-8	4	11974	293	53
601793333	26	1	case	baseline	-7	4	12645	442	53
601793333	26	1	case	test	0	4	10578	457	52
601793333	26	1	case	test	1	4	6007	539	54
601793333	26	1	case	test	2	4	11057	507	53
601793333	26	1	case	test	3	4	8382	516	54
601793333	26	1	case	test	4	4	8909	522	53
601793333	26	1	case	test	5	4	12699	450	53
601793333	26	1	case	test	6	4	11994	525	52
601793333	26	1	case	test	7	4	9152	483	51
382559297	31	1	case	baseline	-21	31	11233	61	59
382559297	31	1	case	baseline	-20	31	19944	662	58
382559297	31	1	case	baseline	-19	31	16967	525	58
382559297	31	1	case	baseline	-18	31	19264	548	59
382559297	31	1	case	baseline	-17	31	18303	506	58
382559297	31	1	case	baseline	-16	31	6530	464	59
382559297	31	1	case	baseline	-15	31	8582	184	61
382559297	31	1	case	baseline	-14	31	13286	424	60
382559297	31	1	case	baseline	-13	31	12098	428	61
382559297	31	1	case	baseline	-12	31	12681	278	61
382559297	31	1	case	baseline	-11	31	12966	305	60
382559297	31	1	case	baseline	-10	31	8187	319	59
382559297	31	1	case	baseline	-9	31	15712	325	57
382559297	31	1	case	baseline	-8	31	13928	340	59
382559297	31	1	case	baseline	-7	31	11007	344	59
382559297	31	1	case	test	0	31	6019	271	56
382559297	31	1	case	test	1	31	3951	239	57
382559297	31	1	case	test	2	31	562	544	59
382559297	31	1	case	test	3	31	2013	492	58
382559297	31	1	case	test	4	31	2366	581	56
382559297	31	1	case	test	5	31	1732	536	56
382559297	31	1	case	test	6	31	1912	509	56
382559297	31	1	case	test	7	31	2163	516	54
388818610	27	2	control	baseline	-21	5	11273	374	53
388818610	27	2	control	baseline	-20	5	12064	369	52
388818610	27	2	control	baseline	-19	5	7483	379	52
388818610	27	2	control	baseline	-18	5	15803	480	53
388818610	27	2	control	baseline	-17	5	1892	521	52
388818610	27	2	control	baseline	-16	5	6475	NA	52
388818610	27	2	control	baseline	-15	5	7175	424	52
388818610	27	2	control	baseline	-14	5	13021	421	52
388818610	27	2	control	baseline	-13	5	14457	395	51
388818610	27	2	control	baseline	-12	5	14860	489	53
388818610	27	2	control	baseline	-11	5	9061	396	53
388818610	27	2	control	baseline	-10	5	26619	371	53
388818610	27	2	control	baseline	-9	5	19532	446	54
388818610	27	2	control	baseline	-8	5	23947	451	54
388818610	27	2	control	baseline	-7	5	10235	424	53
388818610	27	2	control	test	0	5	12011	354	51
388818610	27	2	control	test	1	5	7338	NA	52
388818610	27	2	control	test	2	5	11425	489	51
388818610	27	2	control	test	3	5	14968	381	51
388818610	27	2	control	test	4	5	15630	451	51
388818610	27	2	control	test	5	5	10155	547	51
388818610	27	2	control	test	6	5	5513	NA	NA
388818610	27	2	control	test	7	5	1647	NA	NA
263822819	31	1	control	baseline	-21	6	2124	267	69
263822819	31	1	control	baseline	-20	6	5065	264	70
263822819	31	1	control	baseline	-19	6	6937	266	69
263822819	31	1	control	baseline	-18	6	6218	263	68
263822819	31	1	control	baseline	-17	6	7463	195	70
263822819	31	1	control	baseline	-16	6	6364	209	72
263822819	31	1	control	baseline	-15	6	3834	402	71
263822819	31	1	control	baseline	-14	6	5884	259	69
263822819	31	1	control	baseline	-13	6	5227	242	67
263822819	31	1	control	baseline	-12	6	5337	296	67
263822819	31	1	control	baseline	-11	6	8535	451	68
263822819	31	1	control	baseline	-10	6	9088	269	69
263822819	31	1	control	baseline	-9	6	7957	158	71
263822819	31	1	control	baseline	-8	6	2210	572	68
263822819	31	1	control	baseline	-7	6	6756	205	66
263822819	31	1	control	test	0	6	5345	294	70
263822819	31	1	control	test	1	6	1542	568	70
263822819	31	1	control	test	2	6	853	303	70
263822819	31	1	control	test	3	6	5882	NA	71
263822819	31	1	control	test	4	6	6270	492	70
263822819	31	1	control	test	5	6	2662	467	69
263822819	31	1	control	test	6	6	5477	372	71
263822819	31	1	control	test	7	6	1396	359	72
799356935	33	2	case	baseline	-21	59	11224	401	63
799356935	33	2	case	baseline	-20	59	7967	324	61
799356935	33	2	case	baseline	-19	59	10747	441	61
799356935	33	2	case	baseline	-18	59	11205	405	62
799356935	33	2	case	baseline	-17	59	10743	416	62
799356935	33	2	case	baseline	-16	59	18610	457	63
799356935	33	2	case	baseline	-15	59	14611	376	63
799356935	33	2	case	baseline	-14	59	18068	406	62
799356935	33	2	case	baseline	-13	59	12215	410	61
799356935	33	2	case	baseline	-12	59	22334	405	61
799356935	33	2	case	baseline	-11	59	7461	376	61
799356935	33	2	case	baseline	-10	59	11991	527	63
799356935	33	2	case	baseline	-9	59	10749	373	64
799356935	33	2	case	baseline	-8	59	9752	376	63
799356935	33	2	case	baseline	-7	59	4769	451	63
799356935	33	2	case	test	0	59	9981	468	62
799356935	33	2	case	test	1	59	737	425	63
799356935	33	2	case	test	2	59	3808	516	63
799356935	33	2	case	test	3	59	6753	372	64
799356935	33	2	case	test	4	59	5577	495	62
799356935	33	2	case	test	5	59	12047	528	60
799356935	33	2	case	test	6	59	5534	446	60
799356935	33	2	case	test	7	59	10351	344	59
430768394	35	1	control	baseline	-21	1	13798	394	75
430768394	35	1	control	baseline	-20	1	14062	519	76
430768394	35	1	control	baseline	-19	1	26	NA	NA
430768394	35	1	control	baseline	-18	1	4	NA	NA
430768394	35	1	control	baseline	-17	1	4247	NA	77
430768394	35	1	control	baseline	-16	1	14857	272	75
430768394	35	1	control	baseline	-15	1	12349	330	77
430768394	35	1	control	baseline	-14	1	11224	398	75
430768394	35	1	control	baseline	-13	1	10445	99	76
430768394	35	1	control	baseline	-12	1	13963	227	74
430768394	35	1	control	baseline	-11	1	15639	NA	75
430768394	35	1	control	baseline	-10	1	15816	436	78
430768394	35	1	control	baseline	-9	1	24098	306	78
430768394	35	1	control	baseline	-8	1	15475	387	79
430768394	35	1	control	baseline	-7	1	12518	348	80
430768394	35	1	control	test	0	1	8892	386	77
430768394	35	1	control	test	1	1	10246	369	78
430768394	35	1	control	test	2	1	7001	364	81
430768394	35	1	control	test	3	1	6320	322	79
430768394	35	1	control	test	4	1	555	446	79
430768394	35	1	control	test	5	1	4282	NA	79
430768394	35	1	control	test	6	1	7780	478	81
430768394	35	1	control	test	7	1	12762	449	78
485307920	27	1	case	baseline	-21	2	3133	731	54
485307920	27	1	case	baseline	-20	2	11515	76	55
485307920	27	1	case	baseline	-19	2	3689	611	55
485307920	27	1	case	baseline	-18	2	2238	447	53
485307920	27	1	case	baseline	-17	2	8644	195	53
485307920	27	1	case	baseline	-16	2	11292	407	54
485307920	27	1	case	baseline	-15	2	11530	95	55
485307920	27	1	case	baseline	-14	2	8473	341	57
485307920	27	1	case	baseline	-13	2	10198	379	56
485307920	27	1	case	baseline	-12	2	11443	385	57
485307920	27	1	case	baseline	-11	2	9632	382	56
485307920	27	1	case	baseline	-10	2	5432	801	54
485307920	27	1	case	baseline	-9	2	3855	192	55
485307920	27	1	case	baseline	-8	2	19990	452	55
485307920	27	1	case	baseline	-7	2	4347	474	56
485307920	27	1	case	test	0	2	4937	311	62
485307920	27	1	case	test	1	2	11495	297	64
485307920	27	1	case	test	2	2	6198	412	63
485307920	27	1	case	test	3	2	1630	505	60
485307920	27	1	case	test	4	2	1977	516	59
485307920	27	1	case	test	5	2	2004	541	NA
485307920	27	1	case	test	6	2	970	152	61
485307920	27	1	case	test	7	2	2150	486	62
174013620	30	1	control	baseline	-21	2	7234	490	74
174013620	30	1	control	baseline	-20	2	6075	415	73
174013620	30	1	control	baseline	-19	2	7062	486	74
174013620	30	1	control	baseline	-18	2	2768	406	73
174013620	30	1	control	baseline	-17	2	7283	386	71
174013620	30	1	control	baseline	-16	2	5928	481	70
174013620	30	1	control	baseline	-15	2	7453	513	71
174013620	30	1	control	baseline	-14	2	8272	445	70
174013620	30	1	control	baseline	-13	2	6927	575	70
174013620	30	1	control	baseline	-12	2	8481	521	73
174013620	30	1	control	baseline	-11	2	5232	420	70
174013620	30	1	control	baseline	-10	2	7132	483	69
174013620	30	1	control	baseline	-9	2	5689	423	67
174013620	30	1	control	baseline	-8	2	6319	449	67
174013620	30	1	control	baseline	-7	2	118	396	NA
174013620	30	1	control	test	0	2	2574	462	69
174013620	30	1	control	test	1	2	6307	443	68
174013620	30	1	control	test	2	2	5245	709	67
174013620	30	1	control	test	3	2	6680	316	66
174013620	30	1	control	test	4	2	9400	498	68
174013620	30	1	control	test	5	2	3973	488	71
174013620	30	1	control	test	6	2	4894	591	72
174013620	30	1	control	test	7	2	179	NA	NA
813973109	28	2	control	baseline	-21	17	10682	NA	70
813973109	28	2	control	baseline	-20	17	9121	446	73
813973109	28	2	control	baseline	-19	17	11355	410	71
813973109	28	2	control	baseline	-18	17	5883	446	72
813973109	28	2	control	baseline	-17	17	4786	468	72
813973109	28	2	control	baseline	-16	17	8887	500	70
813973109	28	2	control	baseline	-15	17	9672	NA	70
813973109	28	2	control	baseline	-14	17	7781	426	68
813973109	28	2	control	baseline	-13	17	10924	183	69
813973109	28	2	control	baseline	-12	17	5590	584	67
813973109	28	2	control	baseline	-11	17	9538	414	66
813973109	28	2	control	baseline	-10	17	6954	630	65
813973109	28	2	control	baseline	-9	17	9208	490	65
813973109	28	2	control	baseline	-8	17	7978	455	66
813973109	28	2	control	baseline	-7	17	10734	425	66
813973109	28	2	control	test	0	17	11019	511	67
813973109	28	2	control	test	1	17	7852	286	67
813973109	28	2	control	test	2	17	6466	653	69
813973109	28	2	control	test	3	17	6692	432	69
813973109	28	2	control	test	4	17	11651	537	68
813973109	28	2	control	test	5	17	5282	NA	68
813973109	28	2	control	test	6	17	9857	467	71
813973109	28	2	control	test	7	17	7075	461	69
677861582	28	2	control	baseline	-21	8	6105	477	74
677861582	28	2	control	baseline	-20	8	5236	420	74
677861582	28	2	control	baseline	-19	8	7603	343	75
677861582	28	2	control	baseline	-18	8	5917	541	77
677861582	28	2	control	baseline	-17	8	5774	506	76
677861582	28	2	control	baseline	-16	8	3124	301	74
677861582	28	2	control	baseline	-15	8	8923	NA	74
677861582	28	2	control	baseline	-14	8	4518	448	72
677861582	28	2	control	baseline	-13	8	6650	198	70
677861582	28	2	control	baseline	-12	8	5171	207	69
677861582	28	2	control	baseline	-11	8	5461	323	67
677861582	28	2	control	baseline	-10	8	5862	315	68
677861582	28	2	control	baseline	-9	8	6238	552	69
677861582	28	2	control	baseline	-8	8	2654	484	70
677861582	28	2	control	baseline	-7	8	6369	316	73
677861582	28	2	control	test	0	8	6105	196	75
677861582	28	2	control	test	1	8	6239	345	75
677861582	28	2	control	test	2	8	6053	388	75
677861582	28	2	control	test	3	8	6985	374	74
677861582	28	2	control	test	4	8	5415	341	74
677861582	28	2	control	test	5	8	6416	445	76
677861582	28	2	control	test	6	8	2802	479	74
677861582	28	2	control	test	7	8	5167	422	73
801436754	35	1	control	baseline	-21	4	5603	435	71
801436754	35	1	control	baseline	-20	4	5400	470	71
801436754	35	1	control	baseline	-19	4	11071	429	70
801436754	35	1	control	baseline	-18	4	11131	383	69
801436754	35	1	control	baseline	-17	4	4517	249	68
801436754	35	1	control	baseline	-16	4	NA	448	69
801436754	35	1	control	baseline	-15	4	NA	342	69
801436754	35	1	control	baseline	-14	4	NA	574	69
801436754	35	1	control	baseline	-13	4	NA	379	68
801436754	35	1	control	baseline	-12	4	NA	463	68
801436754	35	1	control	baseline	-11	4	NA	324	69
801436754	35	1	control	baseline	-10	4	NA	333	71
801436754	35	1	control	baseline	-9	4	8741	401	69
801436754	35	1	control	baseline	-8	4	3230	540	68
801436754	35	1	control	baseline	-7	4	10362	454	68
801436754	35	1	control	test	0	4	8332	379	72
801436754	35	1	control	test	1	4	1197	466	70
801436754	35	1	control	test	2	4	7995	455	70
801436754	35	1	control	test	3	4	4843	481	69
801436754	35	1	control	test	4	4	5160	507	69
801436754	35	1	control	test	5	4	9702	373	69
801436754	35	1	control	test	6	4	4543	478	66
801436754	35	1	control	test	7	4	5131	405	67
873141743	25	2	control	baseline	-21	8	8863	409	58
873141743	25	2	control	baseline	-20	8	2107	441	57
873141743	25	2	control	baseline	-19	8	11869	NA	57
873141743	25	2	control	baseline	-18	8	10541	358	57
873141743	25	2	control	baseline	-17	8	17989	595	57
873141743	25	2	control	baseline	-16	8	9571	NA	57
873141743	25	2	control	baseline	-15	8	14212	427	58
873141743	25	2	control	baseline	-14	8	8983	434	58
873141743	25	2	control	baseline	-13	8	15130	528	56
873141743	25	2	control	baseline	-12	8	10261	489	56
873141743	25	2	control	baseline	-11	8	17486	399	56
873141743	25	2	control	baseline	-10	8	8275	382	58
873141743	25	2	control	baseline	-9	8	16780	375	58
873141743	25	2	control	baseline	-8	8	17291	384	59
873141743	25	2	control	baseline	-7	8	33	391	NA
873141743	25	2	control	test	0	8	8895	401	58
873141743	25	2	control	test	1	8	4906	491	59
873141743	25	2	control	test	2	8	15138	NA	59
873141743	25	2	control	test	3	8	12673	372	56
873141743	25	2	control	test	4	8	10887	NA	57
873141743	25	2	control	test	5	8	6073	375	58
873141743	25	2	control	test	6	8	13291	427	55
873141743	25	2	control	test	7	8	9509	393	56
275820287	28	1	control	baseline	-21	NA	7765	456	61
275820287	28	1	control	baseline	-20	NA	8333	406	62
275820287	28	1	control	baseline	-19	NA	8749	449	63
275820287	28	1	control	baseline	-18	NA	5889	432	65
275820287	28	1	control	baseline	-17	NA	7894	417	64
275820287	28	1	control	baseline	-16	NA	569	524	64
275820287	28	1	control	baseline	-15	NA	7519	478	62
275820287	28	1	control	baseline	-14	NA	5877	291	64
275820287	28	1	control	baseline	-13	NA	56	407	63
275820287	28	1	control	baseline	-12	NA	10828	499	64
275820287	28	1	control	baseline	-11	NA	8353	397	65
275820287	28	1	control	baseline	-10	NA	271	NA	64
275820287	28	1	control	baseline	-9	NA	128	NA	NA
275820287	28	1	control	baseline	-8	NA	405	493	NA
275820287	28	1	control	baseline	-7	NA	401	466	63
275820287	28	1	control	test	0	NA	673	578	62
275820287	28	1	control	test	1	NA	698	591	61
275820287	28	1	control	test	2	NA	207	521	NA
275820287	28	1	control	test	3	NA	7872	403	60
275820287	28	1	control	test	4	NA	4838	698	62
275820287	28	1	control	test	5	NA	6655	332	62
275820287	28	1	control	test	6	NA	3138	485	60
275820287	28	1	control	test	7	NA	11872	478	59
125448107	31	1	control	baseline	-21	1	17834	447	65
125448107	31	1	control	baseline	-20	1	10360	380	66
125448107	31	1	control	baseline	-19	1	11748	375	67
125448107	31	1	control	baseline	-18	1	21206	431	67
125448107	31	1	control	baseline	-17	1	8510	428	67
125448107	31	1	control	baseline	-16	1	2306	449	65
125448107	31	1	control	baseline	-15	1	5970	381	67
125448107	31	1	control	baseline	-14	1	19423	371	65
125448107	31	1	control	baseline	-13	1	12517	406	66
125448107	31	1	control	baseline	-12	1	18119	409	66
125448107	31	1	control	baseline	-11	1	10582	524	68
125448107	31	1	control	baseline	-10	1	7633	472	66
125448107	31	1	control	baseline	-9	1	6222	422	65
125448107	31	1	control	baseline	-8	1	8209	417	64
125448107	31	1	control	baseline	-7	1	7225	413	63
125448107	31	1	control	test	0	1	2004	336	61
125448107	31	1	control	test	1	1	1761	588	NA
125448107	31	1	control	test	2	1	2515	566	NA
125448107	31	1	control	test	3	1	3337	500	NA
125448107	31	1	control	test	4	1	2122	367	61
125448107	31	1	control	test	5	1	11395	497	63
125448107	31	1	control	test	6	1	4705	612	64
125448107	31	1	control	test	7	1	8232	400	66
802549312	26	1	control	baseline	-21	2	6982	395	81
802549312	26	1	control	baseline	-20	2	6273	NA	81
802549312	26	1	control	baseline	-19	2	12477	705	78
802549312	26	1	control	baseline	-18	2	14406	651	75
802549312	26	1	control	baseline	-17	2	3022	439	77
802549312	26	1	control	baseline	-16	2	7460	534	78
802549312	26	1	control	baseline	-15	2	2143	427	78
802549312	26	1	control	baseline	-14	2	6341	487	81
802549312	26	1	control	baseline	-13	2	7887	314	82
802549312	26	1	control	baseline	-12	2	6516	408	84
802549312	26	1	control	baseline	-11	2	6941	479	86
802549312	26	1	control	baseline	-10	2	4849	433	84
802549312	26	1	control	baseline	-9	2	6934	386	82
802549312	26	1	control	baseline	-8	2	6749	587	79
802549312	26	1	control	baseline	-7	2	5478	363	81
802549312	26	1	control	test	0	2	8751	468	80
802549312	26	1	control	test	1	2	3098	111	82
802549312	26	1	control	test	2	2	1434	446	81
802549312	26	1	control	test	3	2	3614	407	81
802549312	26	1	control	test	4	2	5891	565	79
802549312	26	1	control	test	5	2	7798	480	78
802549312	26	1	control	test	6	2	7502	470	76
802549312	26	1	control	test	7	2	6788	515	75
441340621	31	1	control	baseline	-21	5	14815	445	59
441340621	31	1	control	baseline	-20	5	8348	432	56
441340621	31	1	control	baseline	-19	5	8051	429	56
441340621	31	1	control	baseline	-18	5	12283	454	56
441340621	31	1	control	baseline	-17	5	12874	436	56
441340621	31	1	control	baseline	-16	5	11522	509	57
441340621	31	1	control	baseline	-15	5	8776	471	58
441340621	31	1	control	baseline	-14	5	9299	NA	58
441340621	31	1	control	baseline	-13	5	8224	454	56
441340621	31	1	control	baseline	-12	5	6364	468	57
441340621	31	1	control	baseline	-11	5	5300	444	58
441340621	31	1	control	baseline	-10	5	12499	440	NA
441340621	31	1	control	baseline	-9	5	14269	NA	56
441340621	31	1	control	baseline	-8	5	10884	498	56
441340621	31	1	control	baseline	-7	5	8163	459	56
441340621	31	1	control	test	0	5	11545	451	56
441340621	31	1	control	test	1	5	7809	469	57
441340621	31	1	control	test	2	5	9224	456	57
441340621	31	1	control	test	3	5	10291	470	58
441340621	31	1	control	test	4	5	7436	444	59
441340621	31	1	control	test	5	5	10525	492	58
441340621	31	1	control	test	6	5	17847	NA	NA
441340621	31	1	control	test	7	5	9793	446	58
324241100	30	1	control	baseline	-21	4	10237	374	72
324241100	30	1	control	baseline	-20	4	3897	505	71
324241100	30	1	control	baseline	-19	4	7912	330	72
324241100	30	1	control	baseline	-18	4	12769	378	71
324241100	30	1	control	baseline	-17	4	11527	463	71
324241100	30	1	control	baseline	-16	4	13561	385	74
324241100	30	1	control	baseline	-15	4	11065	235	73
324241100	30	1	control	baseline	-14	4	10950	350	71
324241100	30	1	control	baseline	-13	4	9507	387	69
324241100	30	1	control	baseline	-12	4	11274	409	67
324241100	30	1	control	baseline	-11	4	9835	NA	67
324241100	30	1	control	baseline	-10	4	2768	521	67
324241100	30	1	control	baseline	-9	4	6994	403	70
324241100	30	1	control	baseline	-8	4	9271	392	69
324241100	30	1	control	baseline	-7	4	10621	205	70
324241100	30	1	control	test	0	4	7153	469	68
324241100	30	1	control	test	1	4	603	520	70
324241100	30	1	control	test	2	4	1544	605	71
324241100	30	1	control	test	3	4	756	286	71
324241100	30	1	control	test	4	4	949	347	70
324241100	30	1	control	test	5	4	259	338	68
324241100	30	1	control	test	6	4	130	NA	NA
324241100	30	1	control	test	7	4	2899	289	68
642635329	30	1	case	baseline	-21	35	6651	447	53
642635329	30	1	case	baseline	-20	35	20309	484	52
642635329	30	1	case	baseline	-19	35	5960	390	52
642635329	30	1	case	baseline	-18	35	6713	498	52
642635329	30	1	case	baseline	-17	35	9280	324	53
642635329	30	1	case	baseline	-16	35	8294	315	55
642635329	30	1	case	baseline	-15	35	7167	528	53
642635329	30	1	case	baseline	-14	35	7688	537	51
642635329	30	1	case	baseline	-13	35	7223	451	52
642635329	30	1	case	baseline	-12	35	7956	545	52
642635329	30	1	case	baseline	-11	35	7779	490	51
642635329	30	1	case	baseline	-10	35	21	NA	NA
642635329	30	1	case	baseline	-9	35	1793	530	50
642635329	30	1	case	baseline	-8	35	6467	426	50
642635329	30	1	case	baseline	-7	35	97	351	NA
642635329	30	1	case	test	0	35	2469	513	53
642635329	30	1	case	test	1	35	6075	394	55
642635329	30	1	case	test	2	35	4948	504	57
642635329	30	1	case	test	3	35	4116	486	55
642635329	30	1	case	test	4	35	2760	587	57
642635329	30	1	case	test	5	35	1337	366	59
642635329	30	1	case	test	6	35	7227	313	58
642635329	30	1	case	test	7	35	2095	555	56
537970904	28	1	control	baseline	-21	3	4102	493	NA
537970904	28	1	control	baseline	-20	3	7422	395	NA
537970904	28	1	control	baseline	-19	3	12301	392	65
537970904	28	1	control	baseline	-18	3	11441	454	65
537970904	28	1	control	baseline	-17	3	7969	495	65
537970904	28	1	control	baseline	-16	3	7908	400	66
537970904	28	1	control	baseline	-15	3	3330	410	65
537970904	28	1	control	baseline	-14	3	6893	344	64
537970904	28	1	control	baseline	-13	3	6765	366	64
537970904	28	1	control	baseline	-12	3	5636	291	65
537970904	28	1	control	baseline	-11	3	7985	377	64
537970904	28	1	control	baseline	-10	3	7677	461	63
537970904	28	1	control	baseline	-9	3	10167	466	63
537970904	28	1	control	baseline	-8	3	4984	452	63
537970904	28	1	control	baseline	-7	3	9129	351	62
537970904	28	1	control	test	0	3	10542	339	65
537970904	28	1	control	test	1	3	9756	242	65
537970904	28	1	control	test	2	3	7057	484	65
537970904	28	1	control	test	3	3	7666	442	63
537970904	28	1	control	test	4	3	8888	363	64
537970904	28	1	control	test	5	3	6445	331	64
537970904	28	1	control	test	6	3	11141	358	63
537970904	28	1	control	test	7	3	9564	354	62
684116470	27	2	control	baseline	-21	4	1231	469	61
684116470	27	2	control	baseline	-20	4	6183	449	60
684116470	27	2	control	baseline	-19	4	5389	461	60
684116470	27	2	control	baseline	-18	4	5417	480	59
684116470	27	2	control	baseline	-17	4	5600	404	59
684116470	27	2	control	baseline	-16	4	2715	795	59
684116470	27	2	control	baseline	-15	4	7511	423	59
684116470	27	2	control	baseline	-14	4	4070	435	60
684116470	27	2	control	baseline	-13	4	6296	443	59
684116470	27	2	control	baseline	-12	4	2668	469	62
684116470	27	2	control	baseline	-11	4	4661	435	64
684116470	27	2	control	baseline	-10	4	4195	371	65
684116470	27	2	control	baseline	-9	4	2595	546	65
684116470	27	2	control	baseline	-8	4	4024	439	65
684116470	27	2	control	baseline	-7	4	4177	369	64
684116470	27	2	control	test	0	4	3599	387	64
684116470	27	2	control	test	1	4	5287	448	62
684116470	27	2	control	test	2	4	6196	274	60
684116470	27	2	control	test	3	4	6899	221	61
684116470	27	2	control	test	4	4	827	596	60
684116470	27	2	control	test	5	4	6869	310	59
684116470	27	2	control	test	6	4	3666	725	59
684116470	27	2	control	test	7	4	6832	365	60
143326656	29	2	control	baseline	-21	3	6418	364	NA
143326656	29	2	control	baseline	-20	3	6977	418	NA
143326656	29	2	control	baseline	-19	3	6110	442	73
143326656	29	2	control	baseline	-18	3	3275	106	73
143326656	29	2	control	baseline	-17	3	3731	511	NA
143326656	29	2	control	baseline	-16	3	59	NA	NA
143326656	29	2	control	baseline	-15	3	5136	776	73
143326656	29	2	control	baseline	-14	3	6019	336	74
143326656	29	2	control	baseline	-13	3	3168	496	74
143326656	29	2	control	baseline	-12	3	6718	735	NA
143326656	29	2	control	baseline	-11	3	3015	499	72
143326656	29	2	control	baseline	-10	3	3039	573	73
143326656	29	2	control	baseline	-9	3	3313	NA	NA
143326656	29	2	control	baseline	-8	3	6663	497	71
143326656	29	2	control	baseline	-7	3	5419	523	71
143326656	29	2	control	test	0	3	5151	717	71
143326656	29	2	control	test	1	3	6745	464	72
143326656	29	2	control	test	2	3	5371	425	73
143326656	29	2	control	test	3	3	3138	768	NA
143326656	29	2	control	test	4	3	7118	313	NA
143326656	29	2	control	test	5	3	3974	NA	74
143326656	29	2	control	test	7	3	NA	NA	NA
572657669	37	1	control	baseline	-21	1	18689	514	50
572657669	37	1	control	baseline	-20	1	9923	433	NA
572657669	37	1	control	baseline	-19	1	11630	407	NA
572657669	37	1	control	baseline	-18	1	9185	288	50
572657669	37	1	control	baseline	-17	1	12890	553	49
572657669	37	1	control	baseline	-16	1	17648	77	49
572657669	37	1	control	baseline	-15	1	8748	440	49
572657669	37	1	control	baseline	-14	1	8977	472	49
572657669	37	1	control	baseline	-13	1	10785	369	50
572657669	37	1	control	baseline	-12	1	16367	403	NA
572657669	37	1	control	baseline	-11	1	15316	435	51
572657669	37	1	control	baseline	-10	1	14218	429	NA
572657669	37	1	control	baseline	-9	1	2419	534	50
572657669	37	1	control	baseline	-8	1	19043	437	51
572657669	37	1	control	baseline	-7	1	10165	385	52
572657669	37	1	control	test	0	1	10863	462	52
572657669	37	1	control	test	1	1	13289	398	52
572657669	37	1	control	test	2	1	9762	361	54
572657669	37	1	control	test	3	1	14964	NA	NA
572657669	37	1	control	test	4	1	2626	235	NA
572657669	37	1	control	test	5	1	1631	457	52
572657669	37	1	control	test	6	1	2439	NA	NA
572657669	37	1	control	test	7	1	14368	428	NA
553563582	28	1	control	baseline	-21	7	8624	480	54
553563582	28	1	control	baseline	-20	7	7235	415	55
553563582	28	1	control	baseline	-19	7	6069	525	55
553563582	28	1	control	baseline	-18	7	231	425	57
553563582	28	1	control	baseline	-17	7	6426	350	57
553563582	28	1	control	baseline	-16	7	6628	448	56
553563582	28	1	control	baseline	-15	7	3689	452	58
553563582	28	1	control	baseline	-14	7	10009	488	58
553563582	28	1	control	baseline	-13	7	9771	283	59
553563582	28	1	control	baseline	-12	7	6503	528	60
553563582	28	1	control	baseline	-11	7	2890	407	60
553563582	28	1	control	baseline	-10	7	7760	344	59
553563582	28	1	control	baseline	-9	7	8119	572	58
553563582	28	1	control	baseline	-8	7	4237	416	60
553563582	28	1	control	baseline	-7	7	7450	593	60
553563582	28	1	control	test	0	7	5136	420	58
553563582	28	1	control	test	1	7	6958	335	60
553563582	28	1	control	test	2	7	6355	589	59
553563582	28	1	control	test	3	7	9968	482	60
553563582	28	1	control	test	4	7	3004	542	60
553563582	28	1	control	test	5	7	7871	395	58
553563582	28	1	control	test	6	7	12004	503	58
553563582	28	1	control	test	7	7	13252	510	59
200798585	37	2	case	baseline	-21	4	3265	245	48
200798585	37	2	case	baseline	-20	4	3251	530	46
200798585	37	2	case	baseline	-19	4	4327	322	46
200798585	37	2	case	baseline	-18	4	4166	459	46
200798585	37	2	case	baseline	-17	4	8603	471	46
200798585	37	2	case	baseline	-16	4	7607	440	48
200798585	37	2	case	baseline	-15	4	9128	343	50
200798585	37	2	case	baseline	-14	4	11481	417	NA
200798585	37	2	case	baseline	-13	4	5508	400	52
200798585	37	2	case	baseline	-12	4	7853	342	54
200798585	37	2	case	baseline	-11	4	8282	445	54
200798585	37	2	case	baseline	-10	4	4299	449	56
200798585	37	2	case	baseline	-9	4	11029	505	NA
200798585	37	2	case	baseline	-8	4	10677	318	53
200798585	37	2	case	baseline	-7	4	7088	351	55
200798585	37	2	case	test	0	4	7097	398	NA
200798585	37	2	case	test	1	4	8072	384	NA
200798585	37	2	case	test	2	4	7627	404	56
200798585	37	2	case	test	3	4	10317	352	55
200798585	37	2	case	test	4	4	7951	421	53
200798585	37	2	case	test	5	4	8469	226	52
200798585	37	2	case	test	6	4	6010	406	52
200798585	37	2	case	test	7	4	8992	456	52
334490008	28	2	control	baseline	-21	1	9528	NA	60
334490008	28	2	control	baseline	-20	1	6835	334	63
334490008	28	2	control	baseline	-19	1	6297	356	62
334490008	28	2	control	baseline	-18	1	16086	495	62
334490008	28	2	control	baseline	-17	1	6370	306	63
334490008	28	2	control	baseline	-16	1	8057	367	61
334490008	28	2	control	baseline	-15	1	9418	391	60
334490008	28	2	control	baseline	-14	1	6639	398	60
334490008	28	2	control	baseline	-13	1	9161	385	60
334490008	28	2	control	baseline	-10	1	NA	NA	NA
334490008	28	2	control	baseline	-9	1	15170	NA	59
334490008	28	2	control	baseline	-8	1	10117	360	59
334490008	28	2	control	baseline	-7	1	9768	413	60
334490008	28	2	control	test	0	1	17005	361	61
334490008	28	2	control	test	1	1	19117	432	60
334490008	28	2	control	test	2	1	9283	476	61
334490008	28	2	control	test	3	1	18397	461	60
334490008	28	2	control	test	4	1	12247	379	60
334490008	28	2	control	test	5	1	6741	470	58
334490008	28	2	control	test	6	1	4640	465	58
334490008	28	2	control	test	7	1	7965	423	59
245300877	32	2	control	baseline	-21	4	10947	452	61
245300877	32	2	control	baseline	-20	4	8275	311	60
245300877	32	2	control	baseline	-19	4	11641	268	59
245300877	32	2	control	baseline	-18	4	8579	301	58
245300877	32	2	control	baseline	-17	4	7478	288	60
245300877	32	2	control	baseline	-16	4	8664	370	61
245300877	32	2	control	baseline	-15	4	8043	328	61
245300877	32	2	control	baseline	-14	4	8185	363	60
245300877	32	2	control	baseline	-13	4	10707	392	60
245300877	32	2	control	baseline	-12	4	10476	465	59
245300877	32	2	control	baseline	-11	4	8337	306	57
245300877	32	2	control	baseline	-10	4	9877	429	58
245300877	32	2	control	baseline	-9	4	12473	429	57
245300877	32	2	control	baseline	-8	4	6479	289	58
245300877	32	2	control	baseline	-7	4	7417	411	60
245300877	32	2	control	test	0	4	9269	376	60
245300877	32	2	control	test	1	4	14172	343	62
245300877	32	2	control	test	2	4	13948	431	61
245300877	32	2	control	test	3	4	13634	431	NA
245300877	32	2	control	test	4	4	7448	341	60
245300877	32	2	control	test	5	4	10188	433	60
245300877	32	2	control	test	6	4	15920	425	NA
245300877	32	2	control	test	7	4	12125	272	NA
484279558	28	1	control	baseline	-21	4	3037	NA	76
484279558	28	1	control	baseline	-20	4	5686	373	75
484279558	28	1	control	baseline	-19	4	8329	390	74
484279558	28	1	control	baseline	-18	4	10836	422	75
484279558	28	1	control	baseline	-17	4	6933	432	74
484279558	28	1	control	baseline	-16	4	7494	387	76
484279558	28	1	control	baseline	-15	4	9330	410	78
484279558	28	1	control	baseline	-14	4	4054	449	79
484279558	28	1	control	baseline	-13	4	2449	507	77
484279558	28	1	control	baseline	-12	4	15647	494	77
484279558	28	1	control	baseline	-11	4	3013	488	75
484279558	28	1	control	baseline	-10	4	7717	454	75
484279558	28	1	control	baseline	-9	4	6725	380	75
484279558	28	1	control	baseline	-8	4	11318	413	76
484279558	28	1	control	baseline	-7	4	8274	414	77
484279558	28	1	control	test	0	4	7217	547	78
484279558	28	1	control	test	1	4	11573	449	79
484279558	28	1	control	test	2	4	4869	83	80
484279558	28	1	control	test	3	4	5103	338	81
484279558	28	1	control	test	4	4	9818	335	82
484279558	28	1	control	test	5	4	5374	NA	81
484279558	28	1	control	test	6	4	7071	NA	80
484279558	28	1	control	test	7	4	4650	347	80
326983099	25	2	control	baseline	-21	1	20076	457	69
326983099	25	2	control	baseline	-20	1	10765	490	71
326983099	25	2	control	baseline	-19	1	7691	423	71
326983099	25	2	control	baseline	-18	1	11174	345	72
326983099	25	2	control	baseline	-17	1	2336	469	74
326983099	25	2	control	baseline	-16	1	7132	NA	NA
326983099	25	2	control	baseline	-15	1	11893	469	75
326983099	25	2	control	baseline	-14	1	10534	451	73
326983099	25	2	control	baseline	-13	1	6003	NA	73
326983099	25	2	control	baseline	-12	1	13557	462	70
326983099	25	2	control	baseline	-11	1	13432	491	71
326983099	25	2	control	baseline	-10	1	15471	279	NA
326983099	25	2	control	baseline	-9	1	16150	401	NA
326983099	25	2	control	baseline	-8	1	21760	376	NA
326983099	25	2	control	baseline	-7	1	14964	413	NA
326983099	25	2	control	test	0	1	6979	431	71
326983099	25	2	control	test	1	1	7014	388	70
326983099	25	2	control	test	2	1	8510	NA	71
326983099	25	2	control	test	3	1	11166	379	72
326983099	25	2	control	test	4	1	7090	428	73
326983099	25	2	control	test	5	1	4565	634	75
326983099	25	2	control	test	6	1	6440	456	76
326983099	25	2	control	test	7	1	8236	437	76
345193909	26	2	case	baseline	-21	2	9981	520	56
345193909	26	2	case	baseline	-20	2	6356	545	55
345193909	26	2	case	baseline	-19	2	4391	561	NA
345193909	26	2	case	baseline	-18	2	5326	636	54
345193909	26	2	case	baseline	-17	2	10277	342	NA
345193909	26	2	case	baseline	-16	2	3762	342	NA
345193909	26	2	case	baseline	-15	2	7883	369	58
345193909	26	2	case	baseline	-14	2	7635	349	57
345193909	26	2	case	baseline	-13	2	8955	214	NA
345193909	26	2	case	baseline	-12	2	9883	372	NA
345193909	26	2	case	baseline	-11	2	9797	122	NA
345193909	26	2	case	baseline	-10	2	7659	449	56
345193909	26	2	case	baseline	-9	2	9845	273	57
345193909	26	2	case	baseline	-8	2	7500	520	59
345193909	26	2	case	baseline	-7	2	7263	322	59
345193909	26	2	case	test	0	2	9302	357	61
345193909	26	2	case	test	1	2	7305	331	63
345193909	26	2	case	test	2	2	4142	342	63
345193909	26	2	case	test	3	2	1755	653	61
345193909	26	2	case	test	4	2	786	612	59
345193909	26	2	case	test	5	2	992	876	57
345193909	26	2	case	test	6	2	2287	717	55
345193909	26	2	case	test	7	2	3392	581	53
769387514	27	2	control	baseline	-21	0	4153	493	57
769387514	27	2	control	baseline	-20	0	22741	536	57
769387514	27	2	control	baseline	-19	0	14737	460	57
769387514	27	2	control	baseline	-18	0	15587	506	57
769387514	27	2	control	baseline	-17	0	13439	496	57
769387514	27	2	control	baseline	-16	0	10991	474	56
769387514	27	2	control	baseline	-15	0	14801	460	56
769387514	27	2	control	baseline	-14	0	19133	472	54
769387514	27	2	control	baseline	-13	0	15633	455	55
769387514	27	2	control	baseline	-12	0	14429	477	53
769387514	27	2	control	baseline	-11	0	9040	351	51
769387514	27	2	control	baseline	-10	0	34575	525	51
769387514	27	2	control	baseline	-9	0	5032	430	51
769387514	27	2	control	baseline	-8	0	15057	363	50
769387514	27	2	control	baseline	-7	0	13064	475	49
769387514	27	2	control	test	0	0	14306	273	48
769387514	27	2	control	test	1	0	14939	522	49
769387514	27	2	control	test	2	0	6006	336	51
769387514	27	2	control	test	3	0	16274	410	54
769387514	27	2	control	test	4	0	11481	450	53
769387514	27	2	control	test	5	0	15582	475	54
769387514	27	2	control	test	6	0	8539	377	52
769387514	27	2	control	test	7	0	16425	412	51
213284088	27	2	control	baseline	-21	1	7673	427	60
213284088	27	2	control	baseline	-20	1	8032	337	57
213284088	27	2	control	baseline	-19	1	8394	337	56
213284088	27	2	control	baseline	-18	1	7017	261	58
213284088	27	2	control	baseline	-17	1	18524	NA	58
213284088	27	2	control	baseline	-16	1	6660	328	56
213284088	27	2	control	baseline	-15	1	7487	453	59
213284088	27	2	control	baseline	-14	1	8302	556	61
213284088	27	2	control	baseline	-13	1	7363	497	63
213284088	27	2	control	baseline	-12	1	13382	476	63
213284088	27	2	control	baseline	-11	1	9361	219	61
213284088	27	2	control	baseline	-10	1	6727	NA	61
213284088	27	2	control	baseline	-9	1	9791	NA	NA
213284088	27	2	control	baseline	-8	1	8470	NA	61
213284088	27	2	control	baseline	-7	1	8301	NA	62
213284088	27	2	control	test	0	1	7207	303	66
213284088	27	2	control	test	1	1	4511	926	68
213284088	27	2	control	test	2	1	1828	472	66
213284088	27	2	control	test	3	1	1604	411	63
213284088	27	2	control	test	4	1	5038	325	63
213284088	27	2	control	test	5	1	7945	446	63
213284088	27	2	control	test	6	1	6257	336	61
213284088	27	2	control	test	7	1	7114	363	62
548167689	26	2	case	baseline	-21	2	2709	510	65
548167689	26	2	case	baseline	-20	2	2442	550	67
548167689	26	2	case	baseline	-19	2	4438	459	69
548167689	26	2	case	baseline	-18	2	10121	373	70
548167689	26	2	case	baseline	-17	2	15268	402	71
548167689	26	2	case	baseline	-16	2	10182	380	72
548167689	26	2	case	baseline	-15	2	9416	417	73
548167689	26	2	case	baseline	-14	2	8652	344	72
548167689	26	2	case	baseline	-13	2	10852	538	73
548167689	26	2	case	baseline	-12	2	5359	577	75
548167689	26	2	case	baseline	-11	2	8164	406	75
548167689	26	2	case	baseline	-10	2	8482	386	74
548167689	26	2	case	baseline	-9	2	8972	419	77
548167689	26	2	case	baseline	-8	2	8028	493	75
548167689	26	2	case	baseline	-7	2	8769	453	73
548167689	26	2	case	test	0	2	7932	428	72
548167689	26	2	case	test	1	2	766	560	73
548167689	26	2	case	test	2	2	3112	637	74
548167689	26	2	case	test	3	2	1657	606	74
548167689	26	2	case	test	4	2	1085	608	73
548167689	26	2	case	test	5	2	909	739	72
548167689	26	2	case	test	6	2	1413	672	71
548167689	26	2	case	test	7	2	1214	584	70
464062100	28	1	case	baseline	-21	3	6145	167	70
464062100	28	1	case	baseline	-20	3	8224	479	69
464062100	28	1	case	baseline	-19	3	13171	519	70
464062100	28	1	case	baseline	-18	3	3317	462	71
464062100	28	1	case	baseline	-17	3	5623	472	69
464062100	28	1	case	baseline	-16	3	8250	484	68
464062100	28	1	case	baseline	-15	3	6034	508	68
464062100	28	1	case	baseline	-14	3	6754	408	66
464062100	28	1	case	baseline	-13	3	5893	489	68
464062100	28	1	case	baseline	-12	3	6457	508	68
464062100	28	1	case	baseline	-11	3	3305	569	68
464062100	28	1	case	baseline	-10	3	5190	422	68
464062100	28	1	case	baseline	-9	3	6264	494	68
464062100	28	1	case	baseline	-8	3	6363	504	67
464062100	28	1	case	baseline	-7	3	9369	481	67
464062100	28	1	case	test	0	3	9448	448	71
464062100	28	1	case	test	1	3	5873	495	72
464062100	28	1	case	test	2	3	950	537	69
464062100	28	1	case	test	3	3	6413	523	68
464062100	28	1	case	test	4	3	7281	520	70
464062100	28	1	case	test	5	3	6921	569	69
464062100	28	1	case	test	6	3	5583	512	69
464062100	28	1	case	test	7	3	8041	566	69
746633787	32	1	control	baseline	-21	2	5717	405	67
746633787	32	1	control	baseline	-20	2	8333	434	68
746633787	32	1	control	baseline	-19	2	6056	485	68
746633787	32	1	control	baseline	-18	2	6927	407	68
746633787	32	1	control	baseline	-17	2	5271	399	69
746633787	32	1	control	baseline	-16	2	7882	387	70
746633787	32	1	control	baseline	-15	2	7329	425	71
746633787	32	1	control	baseline	-14	2	6200	478	69
746633787	32	1	control	baseline	-13	2	7157	498	67
746633787	32	1	control	baseline	-12	2	6785	453	65
746633787	32	1	control	baseline	-11	2	9315	374	66
746633787	32	1	control	baseline	-10	2	6531	403	67
746633787	32	1	control	baseline	-9	2	2188	146	67
746633787	32	1	control	baseline	-8	2	3488	492	67
746633787	32	1	control	baseline	-7	2	2611	414	69
746633787	32	1	control	test	0	2	6961	442	68
746633787	32	1	control	test	1	2	6466	429	69
746633787	32	1	control	test	2	2	1724	614	70
746633787	32	1	control	test	6	2	286	NA	NA
746633787	32	1	control	test	7	2	6096	424	68
627711437	28	1	control	baseline	-21	2	9822	534	53
627711437	28	1	control	baseline	-20	2	12731	353	53
627711437	28	1	control	baseline	-19	2	9509	329	52
627711437	28	1	control	baseline	-18	2	7907	342	51
627711437	28	1	control	baseline	-17	2	7695	435	52
627711437	28	1	control	baseline	-16	2	17298	314	54
627711437	28	1	control	baseline	-15	2	8732	348	54
627711437	28	1	control	baseline	-14	2	8960	433	NA
627711437	28	1	control	baseline	-13	2	8637	310	NA
627711437	28	1	control	baseline	-12	2	7074	371	NA
627711437	28	1	control	baseline	-11	2	9027	250	NA
627711437	28	1	control	baseline	-10	2	8128	293	NA
627711437	28	1	control	baseline	-9	2	9172	411	NA
627711437	28	1	control	baseline	-8	2	9510	334	54
627711437	28	1	control	baseline	-7	2	10085	195	56
627711437	28	1	control	test	0	2	13983	420	56
627711437	28	1	control	test	1	2	13108	450	56
627711437	28	1	control	test	2	2	14188	476	58
627711437	28	1	control	test	3	2	12739	387	58
627711437	28	1	control	test	4	2	10308	429	57
627711437	28	1	control	test	5	2	14528	426	57
627711437	28	1	control	test	6	2	8435	402	57
627711437	28	1	control	test	7	2	14528	337	55
137360589	32	2	control	baseline	-21	3	NA	NA	NA
137360589	32	2	control	baseline	-20	3	NA	NA	NA
137360589	32	2	control	baseline	-19	3	4902	NA	74
137360589	32	2	control	baseline	-18	3	6642	358	67
137360589	32	2	control	baseline	-17	3	7188	341	63
137360589	32	2	control	baseline	-16	3	8064	396	63
137360589	32	2	control	baseline	-15	3	7525	505	64
137360589	32	2	control	baseline	-14	3	7646	316	64
137360589	32	2	control	baseline	-13	3	6699	NA	64
137360589	32	2	control	baseline	-12	3	2420	351	NA
137360589	32	2	control	baseline	-11	3	10709	266	65
137360589	32	2	control	baseline	-10	3	9217	305	64
137360589	32	2	control	baseline	-9	3	7092	NA	64
137360589	32	2	control	baseline	-8	3	8398	444	63
137360589	32	2	control	baseline	-7	3	8931	330	62
137360589	32	2	control	test	0	3	12764	404	64
137360589	32	2	control	test	1	3	6441	481	64
137360589	32	2	control	test	2	3	3486	374	64
137360589	32	2	control	test	3	3	4445	407	64
137360589	32	2	control	test	4	3	1370	443	64
137360589	32	2	control	test	5	3	4940	539	65
137360589	32	2	control	test	6	3	9964	345	64
137360589	32	2	control	test	7	3	5810	363	63
474790742	29	2	control	baseline	-21	2	11384	736	70
474790742	29	2	control	baseline	-20	2	7188	396	69
474790742	29	2	control	baseline	-19	2	7288	472	70
474790742	29	2	control	baseline	-18	2	8409	263	71
474790742	29	2	control	baseline	-17	2	6579	439	70
474790742	29	2	control	baseline	-16	2	9115	415	68
474790742	29	2	control	baseline	-15	2	11517	466	70
474790742	29	2	control	baseline	-14	2	11578	454	69
474790742	29	2	control	baseline	-13	2	5824	408	68
474790742	29	2	control	baseline	-12	2	8621	NA	NA
474790742	29	2	control	baseline	-11	2	11124	407	68
474790742	29	2	control	baseline	-10	2	6680	403	71
474790742	29	2	control	baseline	-9	2	7814	423	70
474790742	29	2	control	baseline	-8	2	14409	531	72
474790742	29	2	control	baseline	-7	2	12834	370	71
474790742	29	2	control	test	0	2	7523	389	72
474790742	29	2	control	test	1	2	2696	583	73
474790742	29	2	control	test	2	2	6841	466	71
474790742	29	2	control	test	3	2	11855	449	69
474790742	29	2	control	test	4	2	7654	407	NA
474790742	29	2	control	test	5	2	8802	389	NA
474790742	29	2	control	test	6	2	19427	436	NA
474790742	29	2	control	test	7	2	15580	452	68
875272379	28	1	control	baseline	-21	4	5789	441	NA
875272379	28	1	control	baseline	-20	4	6768	447	58
875272379	28	1	control	baseline	-19	4	14191	399	59
875272379	28	1	control	baseline	-18	4	4919	533	60
875272379	28	1	control	baseline	-17	4	10187	430	60
875272379	28	1	control	baseline	-16	4	6810	412	60
875272379	28	1	control	baseline	-15	4	7657	156	NA
875272379	28	1	control	baseline	-14	4	10915	451	61
875272379	28	1	control	baseline	-13	4	4610	387	60
875272379	28	1	control	baseline	-12	4	8093	341	62
875272379	28	1	control	baseline	-11	4	12361	477	NA
875272379	28	1	control	baseline	-10	4	6616	363	NA
875272379	28	1	control	baseline	-9	4	10031	407	NA
875272379	28	1	control	baseline	-8	4	10014	373	NA
875272379	28	1	control	baseline	-7	4	12793	386	NA
875272379	28	1	control	test	0	4	5906	442	60
875272379	28	1	control	test	1	4	4689	518	NA
875272379	28	1	control	test	2	4	10500	338	NA
875272379	28	1	control	test	3	4	1116	468	60
875272379	28	1	control	test	4	4	8017	476	60
875272379	28	1	control	test	5	4	12401	390	60
875272379	28	1	control	test	6	4	7740	482	61
875272379	28	1	control	test	7	4	6067	454	60
732876065	26	1	control	baseline	-21	1	7786	339	68
732876065	26	1	control	baseline	-20	1	6255	326	66
732876065	26	1	control	baseline	-19	1	11273	334	NA
732876065	26	1	control	baseline	-18	1	6022	402	65
732876065	26	1	control	baseline	-17	1	7447	342	62
732876065	26	1	control	baseline	-16	1	9059	353	62
732876065	26	1	control	baseline	-15	1	8098	345	62
732876065	26	1	control	baseline	-14	1	7016	301	63
732876065	26	1	control	baseline	-13	1	8066	339	62
732876065	26	1	control	baseline	-12	1	11695	323	63
732876065	26	1	control	baseline	-11	1	6660	493	62
732876065	26	1	control	baseline	-10	1	9988	330	65
732876065	26	1	control	baseline	-9	1	10724	354	NA
732876065	26	1	control	baseline	-8	1	8315	359	63
732876065	26	1	control	baseline	-7	1	11154	400	62
732876065	26	1	control	test	0	1	7924	298	63
732876065	26	1	control	test	1	1	8465	322	61
732876065	26	1	control	test	2	1	9636	475	62
732876065	26	1	control	test	3	1	11435	294	64
732876065	26	1	control	test	4	1	10063	328	64
732876065	26	1	control	test	5	1	6515	377	NA
732876065	26	1	control	test	6	1	6744	342	NA
732876065	26	1	control	test	7	1	10368	290	61
711071785	27	1	control	baseline	-21	0	5075	440	56
711071785	27	1	control	baseline	-20	0	4521	449	57
711071785	27	1	control	baseline	-19	0	6889	534	56
711071785	27	1	control	baseline	-18	0	4497	437	57
711071785	27	1	control	baseline	-17	0	4739	407	58
711071785	27	1	control	baseline	-16	0	5199	410	57
711071785	27	1	control	baseline	-15	0	5391	410	57
711071785	27	1	control	baseline	-14	0	5839	465	56
711071785	27	1	control	baseline	-13	0	4642	438	56
711071785	27	1	control	baseline	-12	0	4570	448	56
711071785	27	1	control	baseline	-11	0	7435	403	58
711071785	27	1	control	baseline	-10	0	5857	398	58
711071785	27	1	control	baseline	-9	0	5750	401	58
711071785	27	1	control	baseline	-8	0	4783	392	57
711071785	27	1	control	baseline	-7	0	5739	444	56
711071785	27	1	control	test	0	0	3164	430	55
711071785	27	1	control	test	1	0	7303	423	55
711071785	27	1	control	test	2	0	6257	435	56
711071785	27	1	control	test	3	0	5369	513	56
711071785	27	1	control	test	4	0	5480	392	56
711071785	27	1	control	test	5	0	5487	404	56
711071785	27	1	control	test	6	0	5093	419	57
711071785	27	1	control	test	7	0	6145	433	57
379904581	28	2	case	baseline	-21	2	5651	560	56
379904581	28	2	case	baseline	-20	2	4563	383	57
379904581	28	2	case	baseline	-19	2	9405	484	55
379904581	28	2	case	baseline	-18	2	4660	412	57
379904581	28	2	case	baseline	-17	2	7983	431	58
379904581	28	2	case	baseline	-16	2	5483	NA	NA
379904581	28	2	case	baseline	-15	2	11233	419	NA
379904581	28	2	case	baseline	-14	2	16396	362	60
379904581	28	2	case	baseline	-13	2	6536	555	60
379904581	28	2	case	baseline	-12	2	5319	423	59
379904581	28	2	case	baseline	-11	2	11391	428	58
379904581	28	2	case	baseline	-10	2	4851	530	59
379904581	28	2	case	baseline	-9	2	10053	NA	NA
379904581	28	2	case	baseline	-8	2	5180	440	58
379904581	28	2	case	baseline	-7	2	3814	491	NA
379904581	28	2	case	test	0	2	7289	505	61
379904581	28	2	case	test	1	2	3105	517	63
379904581	28	2	case	test	2	2	6651	601	63
379904581	28	2	case	test	3	2	1468	260	63
379904581	28	2	case	test	4	2	5307	511	NA
379904581	28	2	case	test	5	2	1311	506	NA
379904581	28	2	case	test	6	2	4854	687	60
379904581	28	2	case	test	7	2	1649	624	NA
814035323	30	1	control	baseline	-21	8	5344	491	64
814035323	30	1	control	baseline	-20	8	9192	395	64
814035323	30	1	control	baseline	-19	8	8751	418	64
814035323	30	1	control	baseline	-18	8	8605	489	65
814035323	30	1	control	baseline	-17	8	4777	491	64
814035323	30	1	control	baseline	-16	8	8936	433	66
814035323	30	1	control	baseline	-15	8	6303	339	65
814035323	30	1	control	baseline	-14	8	8645	383	66
814035323	30	1	control	baseline	-13	8	10835	374	68
814035323	30	1	control	baseline	-12	8	2363	495	69
814035323	30	1	control	baseline	-11	8	8832	375	71
814035323	30	1	control	baseline	-10	8	8501	379	73
814035323	30	1	control	baseline	-9	8	9606	405	73
814035323	30	1	control	baseline	-8	8	9746	362	70
814035323	30	1	control	baseline	-7	8	6992	495	69
814035323	30	1	control	test	0	8	8693	NA	67
814035323	30	1	control	test	1	8	7535	618	68
814035323	30	1	control	test	2	8	7371	396	68
814035323	30	1	control	test	3	8	8006	392	70
814035323	30	1	control	test	4	8	4766	458	69
814035323	30	1	control	test	5	8	4900	390	68
814035323	30	1	control	test	6	8	8555	362	68
814035323	30	1	control	test	7	8	5744	389	69
849731747	32	1	control	baseline	-21	1	5520	393	71
849731747	32	1	control	baseline	-20	1	11950	562	73
849731747	32	1	control	baseline	-19	1	6177	391	70
849731747	32	1	control	baseline	-18	1	6081	421	69
849731747	32	1	control	baseline	-17	1	12163	419	69
849731747	32	1	control	baseline	-16	1	8304	462	71
849731747	32	1	control	baseline	-15	1	3739	452	72
849731747	32	1	control	baseline	-14	1	8103	501	74
849731747	32	1	control	baseline	-13	1	6253	337	76
849731747	32	1	control	baseline	-12	1	4815	400	78
849731747	32	1	control	baseline	-11	1	4898	414	78
849731747	32	1	control	baseline	-10	1	4758	360	76
849731747	32	1	control	baseline	-9	1	10426	79	78
849731747	32	1	control	baseline	-8	1	5108	469	80
849731747	32	1	control	baseline	-7	1	7680	361	80
849731747	32	1	control	test	0	1	10241	368	76
849731747	32	1	control	test	1	1	6083	556	74
849731747	32	1	control	test	2	1	3436	370	74
849731747	32	1	control	test	3	1	2928	459	72
849731747	32	1	control	test	4	1	11895	NA	NA
849731747	32	1	control	test	5	1	2933	417	71
849731747	32	1	control	test	6	1	7235	378	73
849731747	32	1	control	test	7	1	5827	449	76
154061929	28	1	control	baseline	-21	3	2359	420	71
154061929	28	1	control	baseline	-20	3	3518	303	72
154061929	28	1	control	baseline	-19	3	3379	312	71
154061929	28	1	control	baseline	-18	3	4377	214	70
154061929	28	1	control	baseline	-17	3	6159	227	71
154061929	28	1	control	baseline	-16	3	7385	300	70
154061929	28	1	control	baseline	-15	3	12258	507	70
154061929	28	1	control	baseline	-14	3	1107	614	72
154061929	28	1	control	baseline	-13	3	NA	NA	NA
154061929	28	1	control	baseline	-12	3	1736	NA	72
154061929	28	1	control	baseline	-11	3	1016	597	74
154061929	28	1	control	baseline	-10	3	3539	251	72
154061929	28	1	control	baseline	-9	3	2564	459	71
154061929	28	1	control	baseline	-8	3	3880	503	71
154061929	28	1	control	baseline	-7	3	5596	200	71
154061929	28	1	control	test	0	3	6866	336	74
154061929	28	1	control	test	1	3	1744	394	72
154061929	28	1	control	test	2	3	1138	298	71
154061929	28	1	control	test	3	3	3624	439	71
154061929	28	1	control	test	4	3	4746	NA	70
154061929	28	1	control	test	5	3	4215	380	69
154061929	28	1	control	test	6	3	NA	NA	NA
154061929	28	1	control	test	7	3	NA	NA	NA
412259245	31	2	case	baseline	-21	1	11836	401	NA
412259245	31	2	case	baseline	-20	1	7158	494	57
412259245	31	2	case	baseline	-19	1	3583	NA	NA
412259245	31	2	case	baseline	-18	1	4669	462	58
412259245	31	2	case	baseline	-17	1	10207	275	59
412259245	31	2	case	baseline	-16	1	7332	405	59
412259245	31	2	case	baseline	-15	1	8005	392	59
412259245	31	2	case	baseline	-14	1	6151	453	61
412259245	31	2	case	baseline	-13	1	8159	429	NA
412259245	31	2	case	baseline	-12	1	6405	370	NA
412259245	31	2	case	baseline	-11	1	6797	503	59
412259245	31	2	case	baseline	-10	1	6774	337	58
412259245	31	2	case	baseline	-9	1	4796	449	59
412259245	31	2	case	baseline	-8	1	9110	247	59
412259245	31	2	case	baseline	-7	1	NA	NA	NA
412259245	31	2	case	test	0	1	5816	552	56
412259245	31	2	case	test	1	1	9239	483	56
412259245	31	2	case	test	2	1	8164	548	55
412259245	31	2	case	test	3	1	881	543	56
412259245	31	2	case	test	4	1	2388	623	55
412259245	31	2	case	test	5	1	4199	663	55
412259245	31	2	case	test	6	1	2671	NA	55
412259245	31	2	case	test	7	1	5710	468	55
647987872	28	1	control	baseline	-21	1	11296	431	60
647987872	28	1	control	baseline	-20	1	6975	NA	59
647987872	28	1	control	baseline	-19	1	14965	424	NA
647987872	28	1	control	baseline	-18	1	9360	387	61
647987872	28	1	control	baseline	-17	1	26961	NA	NA
647987872	28	1	control	baseline	-16	1	14492	495	63
647987872	28	1	control	baseline	-15	1	15868	NA	64
647987872	28	1	control	baseline	-14	1	7871	599	NA
647987872	28	1	control	baseline	-13	1	18184	399	66
647987872	28	1	control	baseline	-12	1	22227	412	66
647987872	28	1	control	baseline	-11	1	15440	358	63
647987872	28	1	control	baseline	-10	1	12500	408	NA
647987872	28	1	control	baseline	-9	1	16640	NA	NA
647987872	28	1	control	baseline	-8	1	8356	344	NA
647987872	28	1	control	baseline	-7	1	8394	NA	62
647987872	28	1	control	test	0	1	5895	337	NA
647987872	28	1	control	test	1	1	8851	NA	62
647987872	28	1	control	test	2	1	7617	370	59
647987872	28	1	control	test	3	1	15288	372	NA
647987872	28	1	control	test	4	1	9591	358	59
647987872	28	1	control	test	5	1	20609	469	59
647987872	28	1	control	test	6	1	8861	392	NA
647987872	28	1	control	test	7	1	7974	353	59
356568523	31	1	case	baseline	-21	3	8741	334	65
356568523	31	1	case	baseline	-20	3	7805	344	66
356568523	31	1	case	baseline	-19	3	9238	333	67
356568523	31	1	case	baseline	-18	3	9145	367	65
356568523	31	1	case	baseline	-17	3	7758	319	65
356568523	31	1	case	baseline	-16	3	8213	390	64
356568523	31	1	case	baseline	-15	3	9226	268	63
356568523	31	1	case	baseline	-14	3	8908	363	63
356568523	31	1	case	baseline	-13	3	9395	202	62
356568523	31	1	case	baseline	-12	3	8620	339	62
356568523	31	1	case	baseline	-11	3	9082	352	63
356568523	31	1	case	baseline	-10	3	10249	327	62
356568523	31	1	case	baseline	-9	3	7590	454	63
356568523	31	1	case	baseline	-8	3	8595	383	64
356568523	31	1	case	baseline	-7	3	7168	429	63
356568523	31	1	case	test	0	3	7647	380	65
356568523	31	1	case	test	1	3	11498	437	65
356568523	31	1	case	test	2	3	8629	348	66
356568523	31	1	case	test	3	3	10548	420	66
356568523	31	1	case	test	4	3	6656	327	66
356568523	31	1	case	test	5	3	6655	487	66
356568523	31	1	case	test	6	3	NA	NA	NA
356568523	31	1	case	test	7	3	NA	NA	NA
227827744	28	2	control	baseline	-21	2	7041	484	59
227827744	28	2	control	baseline	-20	2	8437	418	NA
227827744	28	2	control	baseline	-19	2	6116	356	NA
227827744	28	2	control	baseline	-18	2	6170	337	NA
227827744	28	2	control	baseline	-17	2	6816	387	NA
227827744	28	2	control	baseline	-16	2	1195	NA	NA
227827744	28	2	control	baseline	-15	2	15906	538	62
227827744	28	2	control	baseline	-14	2	6717	375	63
227827744	28	2	control	baseline	-13	2	7969	419	60
227827744	28	2	control	baseline	-12	2	8469	336	60
227827744	28	2	control	baseline	-11	2	9637	390	58
227827744	28	2	control	baseline	-10	2	4996	498	59
227827744	28	2	control	baseline	-9	2	7165	349	57
227827744	28	2	control	baseline	-8	2	5222	527	56
227827744	28	2	control	baseline	-7	2	4702	NA	NA
227827744	28	2	control	test	0	2	6489	231	NA
227827744	28	2	control	test	1	2	19796	452	56
227827744	28	2	control	test	2	2	6350	563	57
227827744	28	2	control	test	3	2	6175	175	57
227827744	28	2	control	test	4	2	8616	139	NA
227827744	28	2	control	test	5	2	14476	748	NA
227827744	28	2	control	test	6	2	3418	453	58
227827744	28	2	control	test	7	2	6641	389	NA
710200432	34	2	control	baseline	-18	1	NA	NA	NA
710200432	34	2	control	baseline	-17	1	6241	NA	61
710200432	34	2	control	baseline	-16	1	6387	577	58
710200432	34	2	control	baseline	-15	1	6105	437	61
710200432	34	2	control	baseline	-14	1	4804	502	59
710200432	34	2	control	baseline	-13	1	11358	550	60
710200432	34	2	control	baseline	-12	1	2735	144	62
710200432	34	2	control	baseline	-11	1	2853	467	62
710200432	34	2	control	baseline	-10	1	3953	466	64
710200432	34	2	control	baseline	-9	1	14004	312	64
710200432	34	2	control	baseline	-8	1	5164	NA	64
710200432	34	2	control	baseline	-7	1	6607	424	66
710200432	34	2	control	test	0	1	5174	513	63
710200432	34	2	control	test	1	1	5247	457	63
710200432	34	2	control	test	2	1	7815	442	63
710200432	34	2	control	test	3	1	9597	396	63
710200432	34	2	control	test	4	1	9374	344	63
710200432	34	2	control	test	5	1	984	438	63
710200432	34	2	control	test	6	1	3603	674	62
710200432	34	2	control	test	7	1	8015	399	62
182290820	34	1	control	baseline	-21	2	48	NA	NA
182290820	34	1	control	baseline	-20	2	7083	NA	69
182290820	34	1	control	baseline	-19	2	8744	347	66
182290820	34	1	control	baseline	-18	2	7830	359	65
182290820	34	1	control	baseline	-17	2	9417	338	64
182290820	34	1	control	baseline	-16	2	9538	NA	64
182290820	34	1	control	baseline	-15	2	10137	385	64
182290820	34	1	control	baseline	-14	2	14098	367	65
182290820	34	1	control	baseline	-13	2	16937	517	66
182290820	34	1	control	baseline	-12	2	4726	317	65
182290820	34	1	control	baseline	-11	2	4433	NA	NA
182290820	34	1	control	baseline	-10	2	15011	345	66
182290820	34	1	control	baseline	-9	2	11659	174	67
182290820	34	1	control	baseline	-8	2	7932	496	65
182290820	34	1	control	baseline	-7	2	13027	487	65
182290820	34	1	control	test	0	2	7083	434	67
182290820	34	1	control	test	1	2	7178	446	68
182290820	34	1	control	test	2	2	6721	424	66
182290820	34	1	control	test	3	2	6278	446	66
182290820	34	1	control	test	4	2	6454	NA	67
182290820	34	1	control	test	5	2	11331	362	67
182290820	34	1	control	test	6	2	13387	362	66
182290820	34	1	control	test	7	2	8487	468	65
158886602	26	2	control	baseline	-21	5	2736	524	67
158886602	26	2	control	baseline	-20	5	3859	507	66
158886602	26	2	control	baseline	-19	5	3240	511	68
158886602	26	2	control	baseline	-18	5	968	413	68
158886602	26	2	control	baseline	-17	5	4185	289	68
158886602	26	2	control	baseline	-16	5	5403	380	68
158886602	26	2	control	baseline	-15	5	4188	369	68
158886602	26	2	control	baseline	-14	5	2726	592	68
158886602	26	2	control	baseline	-13	5	3626	516	69
158886602	26	2	control	baseline	-12	5	2912	521	69
158886602	26	2	control	baseline	-11	5	2418	532	68
158886602	26	2	control	baseline	-10	5	3763	299	70
158886602	26	2	control	baseline	-9	5	3515	390	69
158886602	26	2	control	baseline	-8	5	4009	424	67
158886602	26	2	control	baseline	-7	5	5057	345	68
158886602	26	2	control	test	0	5	1159	639	70
158886602	26	2	control	test	1	5	8270	412	72
158886602	26	2	control	test	2	5	1478	617	70
158886602	26	2	control	test	3	5	1977	430	69
158886602	26	2	control	test	4	5	1815	416	67
158886602	26	2	control	test	5	5	3376	417	69
158886602	26	2	control	test	6	5	2085	503	68
158886602	26	2	control	test	7	5	6339	313	69
771738522	24	2	control	baseline	-21	1	5873	409	81
771738522	24	2	control	baseline	-20	1	5892	473	79
771738522	24	2	control	baseline	-19	1	6739	398	78
771738522	24	2	control	baseline	-18	1	7859	446	78
771738522	24	2	control	baseline	-17	1	7325	438	77
771738522	24	2	control	baseline	-16	1	10194	460	78
771738522	24	2	control	baseline	-15	1	4476	401	78
771738522	24	2	control	baseline	-14	1	8879	456	78
771738522	24	2	control	baseline	-13	1	6677	NA	78
771738522	24	2	control	baseline	-12	1	6602	463	77
771738522	24	2	control	baseline	-11	1	7313	411	75
771738522	24	2	control	baseline	-10	1	2285	667	77
771738522	24	2	control	baseline	-9	1	4437	442	NA
771738522	24	2	control	baseline	-8	1	10153	395	75
771738522	24	2	control	baseline	-7	1	6953	458	78
771738522	24	2	control	test	0	1	5554	395	81
771738522	24	2	control	test	1	1	2870	570	80
771738522	24	2	control	test	2	1	6373	395	81
771738522	24	2	control	test	3	1	6982	407	80
771738522	24	2	control	test	4	1	5499	429	82
771738522	24	2	control	test	5	1	9378	624	82
771738522	24	2	control	test	6	1	5845	407	82
771738522	24	2	control	test	7	1	6447	428	80
382859447	31	2	control	baseline	-21	5	12634	473	61
382859447	31	2	control	baseline	-20	5	12513	454	61
382859447	31	2	control	baseline	-19	5	6872	417	60
382859447	31	2	control	baseline	-18	5	7458	389	60
382859447	31	2	control	baseline	-17	5	12881	451	59
382859447	31	2	control	baseline	-16	5	6978	438	60
382859447	31	2	control	baseline	-15	5	8499	399	60
382859447	31	2	control	baseline	-14	5	10398	618	60
382859447	31	2	control	baseline	-13	5	8247	396	60
382859447	31	2	control	baseline	-12	5	7686	343	60
382859447	31	2	control	baseline	-11	5	8481	386	60
382859447	31	2	control	baseline	-10	5	14184	398	59
382859447	31	2	control	baseline	-9	5	8520	391	59
382859447	31	2	control	baseline	-8	5	7533	408	59
382859447	31	2	control	baseline	-7	5	8829	363	59
382859447	31	2	control	test	0	5	9343	295	64
382859447	31	2	control	test	1	5	2259	553	64
382859447	31	2	control	test	2	5	3996	560	62
382859447	31	2	control	test	3	5	1496	491	62
382859447	31	2	control	test	4	5	2752	316	63
382859447	31	2	control	test	5	5	1850	557	63
382859447	31	2	control	test	6	5	13397	479	62
382859447	31	2	control	test	7	5	6180	537	62
844650823	28	2	control	baseline	-21	4	8797	429	70
844650823	28	2	control	baseline	-20	4	5863	529	70
844650823	28	2	control	baseline	-19	4	11276	694	69
844650823	28	2	control	baseline	-18	4	9725	365	70
844650823	28	2	control	baseline	-17	4	9933	453	69
844650823	28	2	control	baseline	-16	4	6128	393	71
844650823	28	2	control	baseline	-15	4	7460	NA	71
844650823	28	2	control	baseline	-14	4	5753	441	71
844650823	28	2	control	baseline	-13	4	8004	384	70
844650823	28	2	control	baseline	-12	4	7222	368	72
844650823	28	2	control	baseline	-11	4	8687	287	72
844650823	28	2	control	baseline	-10	4	8750	401	72
844650823	28	2	control	baseline	-9	4	10093	402	72
844650823	28	2	control	baseline	-8	4	7913	357	73
844650823	28	2	control	baseline	-7	4	8365	450	74
844650823	28	2	control	test	0	4	4917	369	73
844650823	28	2	control	test	1	4	7716	619	71
844650823	28	2	control	test	2	4	3557	508	68
844650823	28	2	control	test	3	4	3495	545	66
844650823	28	2	control	test	4	4	5157	447	66
844650823	28	2	control	test	5	4	6860	362	67
844650823	28	2	control	test	6	4	213	365	67
844650823	28	2	control	test	7	4	8109	NA	68
843717794	25	1	case	baseline	-21	1	3895	438	71
843717794	25	1	case	baseline	-20	1	16436	524	68
843717794	25	1	case	baseline	-19	1	7509	513	68
843717794	25	1	case	baseline	-18	1	1776	492	66
843717794	25	1	case	baseline	-17	1	8872	418	65
843717794	25	1	case	baseline	-16	1	1649	476	67
843717794	25	1	case	baseline	-15	1	6392	325	67
843717794	25	1	case	baseline	-14	1	9620	332	66
843717794	25	1	case	baseline	-13	1	9397	320	67
843717794	25	1	case	baseline	-12	1	7980	373	64
843717794	25	1	case	baseline	-11	1	8362	338	64
843717794	25	1	case	baseline	-10	1	10226	613	64
843717794	25	1	case	baseline	-9	1	3595	537	63
843717794	25	1	case	baseline	-8	1	8413	390	61
843717794	25	1	case	baseline	-7	1	8764	431	60
843717794	25	1	case	test	0	1	6380	572	62
843717794	25	1	case	test	1	1	8018	319	61
843717794	25	1	case	test	2	1	6229	342	59
843717794	25	1	case	test	3	1	8510	344	58
843717794	25	1	case	test	4	1	10653	366	60
843717794	25	1	case	test	5	1	6885	400	61
843717794	25	1	case	test	6	1	8229	352	60
843717794	25	1	case	test	7	1	8118	382	61
431165046	28	2	control	baseline	-21	1	4392	400	NA
431165046	28	2	control	baseline	-20	1	6547	442	NA
431165046	28	2	control	baseline	-19	1	4638	484	NA
431165046	28	2	control	baseline	-18	1	4514	418	NA
431165046	28	2	control	baseline	-17	1	8321	426	NA
431165046	28	2	control	baseline	-16	1	4239	571	77
431165046	28	2	control	baseline	-15	1	3584	411	75
431165046	28	2	control	baseline	-14	1	6756	382	74
431165046	28	2	control	baseline	-13	1	9121	439	NA
431165046	28	2	control	baseline	-12	1	8098	396	NA
431165046	28	2	control	baseline	-11	1	8060	351	78
431165046	28	2	control	baseline	-10	1	7569	412	79
431165046	28	2	control	baseline	-9	1	9167	500	79
431165046	28	2	control	baseline	-8	1	10042	377	80
431165046	28	2	control	baseline	-7	1	7105	333	80
431165046	28	2	control	test	0	1	8838	87	80
431165046	28	2	control	test	1	1	2161	474	77
431165046	28	2	control	test	2	1	6985	372	78
431165046	28	2	control	test	3	1	6926	362	78
431165046	28	2	control	test	4	1	9931	402	78
431165046	28	2	control	test	5	1	8336	384	78
431165046	28	2	control	test	6	1	7972	NA	78
431165046	28	2	control	test	7	1	9402	401	NA
357387667	29	1	control	baseline	-21	2	21825	360	51
357387667	29	1	control	baseline	-20	2	30097	NA	51
357387667	29	1	control	baseline	-19	2	17500	476	54
357387667	29	1	control	baseline	-18	2	13404	NA	NA
357387667	29	1	control	baseline	-17	2	7438	325	57
357387667	29	1	control	baseline	-16	2	1450	464	55
357387667	29	1	control	baseline	-15	2	6797	285	54
357387667	29	1	control	baseline	-14	2	3100	432	54
357387667	29	1	control	baseline	-13	2	5954	391	53
357387667	29	1	control	baseline	-12	2	6530	425	53
357387667	29	1	control	baseline	-11	2	9369	371	52
357387667	29	1	control	baseline	-10	2	20310	418	52
357387667	29	1	control	baseline	-9	2	7357	445	52
357387667	29	1	control	baseline	-8	2	12064	408	52
357387667	29	1	control	baseline	-7	2	5038	402	52
357387667	29	1	control	test	0	2	5648	437	50
357387667	29	1	control	test	1	2	4456	405	49
357387667	29	1	control	test	2	2	4746	378	49
357387667	29	1	control	test	3	2	6620	407	50
357387667	29	1	control	test	4	2	7461	441	49
357387667	29	1	control	test	5	2	7251	463	50
357387667	29	1	control	test	6	2	4324	353	50
357387667	29	1	control	test	7	2	4551	332	50
618625118	28	2	control	baseline	-21	2	5703	397	68
618625118	28	2	control	baseline	-20	2	5091	397	66
618625118	28	2	control	baseline	-19	2	5763	295	65
618625118	28	2	control	baseline	-18	2	3074	NA	65
618625118	28	2	control	baseline	-17	2	1971	366	67
618625118	28	2	control	baseline	-16	2	4833	534	67
618625118	28	2	control	baseline	-15	2	2601	540	65
618625118	28	2	control	baseline	-14	2	10416	302	64
618625118	28	2	control	baseline	-13	2	9329	376	66
618625118	28	2	control	baseline	-12	2	10157	408	67
618625118	28	2	control	baseline	-11	2	7299	342	69
618625118	28	2	control	baseline	-10	2	8502	367	66
618625118	28	2	control	baseline	-9	2	5560	635	65
618625118	28	2	control	baseline	-8	2	1930	547	66
618625118	28	2	control	baseline	-7	2	9765	286	64
618625118	28	2	control	test	0	2	7830	353	67
618625118	28	2	control	test	1	2	7493	305	68
618625118	28	2	control	test	2	2	3359	715	66
618625118	28	2	control	test	3	2	6952	251	68
618625118	28	2	control	test	4	2	11189	325	67
618625118	28	2	control	test	5	2	6771	529	68
618625118	28	2	control	test	6	2	1571	499	68
618625118	28	2	control	test	7	2	8483	314	67
291327931	29	1	control	baseline	-21	0	6594	NA	NA
291327931	29	1	control	baseline	-20	0	7499	597	62
291327931	29	1	control	baseline	-19	0	5815	392	61
291327931	29	1	control	baseline	-18	0	6093	354	61
291327931	29	1	control	baseline	-17	0	7109	312	60
291327931	29	1	control	baseline	-16	0	8169	509	59
291327931	29	1	control	baseline	-15	0	1775	345	58
291327931	29	1	control	baseline	-14	0	14176	451	59
291327931	29	1	control	baseline	-13	0	17119	364	58
291327931	29	1	control	baseline	-12	0	11099	530	57
291327931	29	1	control	baseline	-11	0	8053	550	57
291327931	29	1	control	baseline	-10	0	2544	381	56
291327931	29	1	control	baseline	-9	0	14482	413	57
291327931	29	1	control	baseline	-8	0	10335	397	56
291327931	29	1	control	baseline	-7	0	4416	414	56
291327931	29	1	control	test	0	0	4196	453	56
291327931	29	1	control	test	1	0	5992	569	56
291327931	29	1	control	test	2	0	7493	332	56
291327931	29	1	control	test	3	0	6322	490	57
291327931	29	1	control	test	4	0	5063	349	58
291327931	29	1	control	test	5	0	5755	497	59
291327931	29	1	control	test	6	0	4496	260	59
291327931	29	1	control	test	7	0	6795	346	60
197687298	28	2	control	baseline	-21	4	11377	362	60
197687298	28	2	control	baseline	-20	4	12894	NA	60
197687298	28	2	control	baseline	-19	4	13694	396	60
197687298	28	2	control	baseline	-18	4	9985	437	61
197687298	28	2	control	baseline	-17	4	5991	NA	60
197687298	28	2	control	baseline	-16	4	6648	349	61
197687298	28	2	control	baseline	-15	4	9281	427	59
197687298	28	2	control	baseline	-14	4	12129	395	58
197687298	28	2	control	baseline	-13	4	8911	344	56
197687298	28	2	control	baseline	-12	4	4454	465	56
197687298	28	2	control	baseline	-11	4	4617	432	56
197687298	28	2	control	baseline	-10	4	7338	456	57
197687298	28	2	control	baseline	-9	4	3823	618	58
197687298	28	2	control	baseline	-8	4	8154	419	57
197687298	28	2	control	baseline	-7	4	3363	464	55
197687298	28	2	control	test	0	4	5897	NA	59
197687298	28	2	control	test	1	4	NA	NA	NA
197687298	28	2	control	test	2	4	6823	122	60
197687298	28	2	control	test	3	4	4170	780	62
197687298	28	2	control	test	4	4	2487	494	61
197687298	28	2	control	test	5	4	13000	475	59
197687298	28	2	control	test	6	4	5215	268	59
197687298	28	2	control	test	7	4	8379	NA	59
572508145	31	1	control	baseline	-21	2	4513	482	72
572508145	31	1	control	baseline	-20	2	2807	435	72
572508145	31	1	control	baseline	-19	2	6048	491	NA
572508145	31	1	control	baseline	-18	2	9985	490	71
572508145	31	1	control	baseline	-17	2	6386	484	68
572508145	31	1	control	baseline	-16	2	3536	464	69
572508145	31	1	control	baseline	-15	2	6180	455	70
572508145	31	1	control	baseline	-14	2	4647	477	71
572508145	31	1	control	baseline	-13	2	4623	439	72
572508145	31	1	control	baseline	-12	2	4464	428	74
572508145	31	1	control	baseline	-11	2	6100	429	74
572508145	31	1	control	baseline	-10	2	6586	437	73
572508145	31	1	control	baseline	-9	2	7747	431	71
572508145	31	1	control	baseline	-8	2	8815	418	69
572508145	31	1	control	baseline	-7	2	7518	427	67
572508145	31	1	control	test	0	2	6372	465	65
572508145	31	1	control	test	1	2	3891	369	66
572508145	31	1	control	test	2	2	1858	476	69
572508145	31	1	control	test	3	2	2248	518	72
572508145	31	1	control	test	4	2	2936	501	75
572508145	31	1	control	test	5	2	2579	527	75
572508145	31	1	control	test	6	2	4012	296	76
572508145	31	1	control	test	7	2	2807	591	75
528813109	27	2	control	baseline	-21	2	6238	448	66
528813109	27	2	control	baseline	-20	2	11561	478	65
528813109	27	2	control	baseline	-19	2	7346	411	63
528813109	27	2	control	baseline	-18	2	9964	403	61
528813109	27	2	control	baseline	-17	2	4162	419	60
528813109	27	2	control	baseline	-16	2	9264	552	59
528813109	27	2	control	baseline	-15	2	16485	489	61
528813109	27	2	control	baseline	-14	2	14676	413	63
528813109	27	2	control	baseline	-13	2	6992	388	65
528813109	27	2	control	baseline	-12	2	9659	359	65
528813109	27	2	control	baseline	-11	2	8976	364	67
528813109	27	2	control	baseline	-10	2	11695	361	67
528813109	27	2	control	baseline	-9	2	8174	357	65
528813109	27	2	control	baseline	-8	2	4935	641	63
528813109	27	2	control	baseline	-7	2	16121	61	62
528813109	27	2	control	test	0	2	18073	428	66
528813109	27	2	control	test	1	2	11479	468	67
528813109	27	2	control	test	2	2	16675	401	67
528813109	27	2	control	test	3	2	7853	416	68
528813109	27	2	control	test	4	2	5772	343	70
528813109	27	2	control	test	5	2	8705	353	68
528813109	27	2	control	test	6	2	14677	391	67
528813109	27	2	control	test	7	2	6632	NA	67
529269861	31	1	control	baseline	-21	4	11013	517	51
529269861	31	1	control	baseline	-20	4	6912	461	51
529269861	31	1	control	baseline	-19	4	7545	352	51
529269861	31	1	control	baseline	-18	4	7382	373	51
529269861	31	1	control	baseline	-17	4	2794	380	52
529269861	31	1	control	baseline	-16	4	5538	NA	52
529269861	31	1	control	baseline	-15	4	6885	416	53
529269861	31	1	control	baseline	-14	4	9700	386	54
529269861	31	1	control	baseline	-13	4	8301	324	NA
529269861	31	1	control	baseline	-12	4	8333	428	54
529269861	31	1	control	baseline	-11	4	7355	382	54
529269861	31	1	control	baseline	-10	4	8674	383	NA
529269861	31	1	control	baseline	-9	4	7529	352	54
529269861	31	1	control	baseline	-8	4	8088	420	54
529269861	31	1	control	baseline	-7	4	5777	363	NA
529269861	31	1	control	test	0	4	4333	269	53
529269861	31	1	control	test	1	4	5170	497	52
529269861	31	1	control	test	2	4	5239	446	52
529269861	31	1	control	test	3	4	9956	507	52
529269861	31	1	control	test	4	4	4585	515	52
529269861	31	1	control	test	5	4	10106	385	52
529269861	31	1	control	test	6	4	7146	403	52
529269861	31	1	control	test	7	4	6071	450	52
595903500	35	1	control	baseline	-21	31	9856	451	63
595903500	35	1	control	baseline	-20	31	7214	390	64
595903500	35	1	control	baseline	-19	31	12026	341	66
595903500	35	1	control	baseline	-18	31	11889	393	64
595903500	35	1	control	baseline	-17	31	15949	422	62
595903500	35	1	control	baseline	-16	31	9143	NA	63
595903500	35	1	control	baseline	-15	31	10706	409	61
595903500	35	1	control	baseline	-14	31	8873	431	63
595903500	35	1	control	baseline	-13	31	7687	401	63
595903500	35	1	control	baseline	-12	31	8872	417	63
595903500	35	1	control	baseline	-11	31	10638	410	65
595903500	35	1	control	baseline	-10	31	11751	382	64
595903500	35	1	control	baseline	-9	31	5524	450	66
595903500	35	1	control	baseline	-8	31	9220	557	64
595903500	35	1	control	baseline	-7	31	7345	93	64
595903500	35	1	control	test	0	31	10107	566	64
595903500	35	1	control	test	1	31	10209	295	63
595903500	35	1	control	test	2	31	6803	NA	64
595903500	35	1	control	test	3	31	7166	503	62
595903500	35	1	control	test	4	31	10426	464	61
595903500	35	1	control	test	5	31	5612	440	63
595903500	35	1	control	test	6	31	11096	493	64
595903500	35	1	control	test	7	31	11960	413	66
367001453	26	1	case	baseline	-21	1	9427	460	NA
367001453	26	1	case	baseline	-20	1	13372	308	58
367001453	26	1	case	baseline	-19	1	7222	597	NA
367001453	26	1	case	baseline	-18	1	11696	297	NA
367001453	26	1	case	baseline	-17	1	10046	353	NA
367001453	26	1	case	baseline	-16	1	11840	370	58
367001453	26	1	case	baseline	-15	1	11485	359	56
367001453	26	1	case	baseline	-14	1	11683	357	57
367001453	26	1	case	baseline	-13	1	8793	464	57
367001453	26	1	case	baseline	-12	1	14657	336	59
367001453	26	1	case	baseline	-11	1	10306	351	58
367001453	26	1	case	baseline	-10	1	15608	292	57
367001453	26	1	case	baseline	-9	1	10837	333	57
367001453	26	1	case	baseline	-8	1	9690	335	58
367001453	26	1	case	baseline	-7	1	14803	349	60
367001453	26	1	case	test	0	1	9322	348	63
367001453	26	1	case	test	1	1	3711	433	64
367001453	26	1	case	test	2	1	4817	522	62
367001453	26	1	case	test	3	1	3948	468	59
367001453	26	1	case	test	4	1	3252	551	59
367001453	26	1	case	test	5	1	4082	525	59
367001453	26	1	case	test	6	1	4664	507	58
367001453	26	1	case	test	7	1	4997	463	NA
612695227	26	1	control	baseline	-21	1	7345	383	55
612695227	26	1	control	baseline	-20	1	9538	350	54
612695227	26	1	control	baseline	-19	1	8071	354	54
612695227	26	1	control	baseline	-18	1	7226	271	57
612695227	26	1	control	baseline	-17	1	7951	346	56
612695227	26	1	control	baseline	-16	1	11463	135	56
612695227	26	1	control	baseline	-15	1	7193	321	56
612695227	26	1	control	baseline	-14	1	8285	NA	56
612695227	26	1	control	baseline	-13	1	5917	307	55
612695227	26	1	control	baseline	-12	1	4260	97	NA
612695227	26	1	control	baseline	-11	1	8952	327	56
612695227	26	1	control	baseline	-10	1	15044	318	56
612695227	26	1	control	baseline	-9	1	7627	338	56
612695227	26	1	control	baseline	-8	1	7335	288	57
612695227	26	1	control	baseline	-7	1	8441	335	56
612695227	26	1	control	test	0	1	9262	301	57
612695227	26	1	control	test	1	1	10409	359	54
612695227	26	1	control	test	2	1	7728	327	54
612695227	26	1	control	test	3	1	9610	NA	54
612695227	26	1	control	test	4	1	8243	334	54
612695227	26	1	control	test	5	1	7180	318	54
612695227	26	1	control	test	6	1	6327	321	56
612695227	26	1	control	test	7	1	7087	356	56
313707785	30	1	control	baseline	-21	2	12757	388	73
313707785	30	1	control	baseline	-20	2	4347	428	73
313707785	30	1	control	baseline	-19	2	5962	248	73
313707785	30	1	control	baseline	-18	2	7717	330	74
313707785	30	1	control	baseline	-17	2	5694	249	76
313707785	30	1	control	baseline	-16	2	2955	370	75
313707785	30	1	control	baseline	-15	2	20360	348	76
313707785	30	1	control	baseline	-14	2	8768	411	78
313707785	30	1	control	baseline	-13	2	3470	467	77
313707785	30	1	control	baseline	-12	2	4455	472	75
313707785	30	1	control	baseline	-11	2	7299	468	74
313707785	30	1	control	baseline	-10	2	3897	371	72
313707785	30	1	control	baseline	-9	2	3067	495	71
313707785	30	1	control	baseline	-8	2	6761	493	71
313707785	30	1	control	baseline	-7	2	5948	532	69
313707785	30	1	control	test	0	2	2319	172	71
313707785	30	1	control	test	1	2	6797	457	72
313707785	30	1	control	test	2	2	3357	476	73
313707785	30	1	control	test	3	2	3429	591	72
313707785	30	1	control	test	4	2	1109	454	72
313707785	30	1	control	test	5	2	NA	NA	NA
313707785	30	1	control	test	6	2	5182	NA	NA
313707785	30	1	control	test	7	2	4222	457	70
841951676	28	2	control	baseline	-21	6	5376	582	51
841951676	28	2	control	baseline	-20	6	11565	306	52
841951676	28	2	control	baseline	-19	6	12908	453	53
841951676	28	2	control	baseline	-18	6	10346	229	53
841951676	28	2	control	baseline	-17	6	9183	572	54
841951676	28	2	control	baseline	-16	6	9981	226	53
841951676	28	2	control	baseline	-15	6	5931	468	55
841951676	28	2	control	baseline	-14	6	6497	573	54
841951676	28	2	control	baseline	-13	6	11768	419	54
841951676	28	2	control	baseline	-12	6	8823	397	54
841951676	28	2	control	baseline	-11	6	10952	264	54
841951676	28	2	control	baseline	-10	6	10984	401	53
841951676	28	2	control	baseline	-9	6	11808	351	54
841951676	28	2	control	baseline	-8	6	11906	624	54
841951676	28	2	control	baseline	-7	6	4223	532	57
841951676	28	2	control	test	0	6	8775	168	58
841951676	28	2	control	test	1	6	12624	300	58
841951676	28	2	control	test	2	6	11122	399	58
841951676	28	2	control	test	3	6	13257	447	57
841951676	28	2	control	test	4	6	11071	374	56
841951676	28	2	control	test	5	6	10439	462	55
841951676	28	2	control	test	6	6	6839	581	54
841951676	28	2	control	test	7	6	9117	301	56
287606109	NA	2	control	baseline	-21	10	8337	519	68
287606109	NA	2	control	baseline	-20	10	21266	388	67
287606109	NA	2	control	baseline	-19	10	6528	361	68
287606109	NA	2	control	baseline	-18	10	6391	392	67
287606109	NA	2	control	baseline	-17	10	8440	372	68
287606109	NA	2	control	baseline	-16	10	12778	344	66
287606109	NA	2	control	baseline	-15	10	6233	430	68
287606109	NA	2	control	baseline	-14	10	9163	357	70
287606109	NA	2	control	baseline	-13	10	7405	338	68
287606109	NA	2	control	baseline	-12	10	17507	383	66
287606109	NA	2	control	baseline	-11	10	7257	383	68
287606109	NA	2	control	baseline	-10	10	7615	379	68
287606109	NA	2	control	baseline	-9	10	11740	363	68
287606109	NA	2	control	baseline	-8	10	17987	487	68
287606109	NA	2	control	baseline	-7	10	6268	480	66
287606109	NA	2	control	test	0	10	10611	158	64
287606109	NA	2	control	test	1	10	19294	432	62
287606109	NA	2	control	test	2	10	20895	401	63
287606109	NA	2	control	test	3	10	21347	415	64
287606109	NA	2	control	test	4	10	8521	268	66
287606109	NA	2	control	test	5	10	15291	428	65
287606109	NA	2	control	test	6	10	6174	444	66
287606109	NA	2	control	test	7	10	11828	340	67
309822949	29	2	control	baseline	-21	1	6265	377	81
309822949	29	2	control	baseline	-20	1	2539	282	84
309822949	29	2	control	baseline	-19	1	2478	381	82
309822949	29	2	control	baseline	-18	1	4110	325	83
309822949	29	2	control	baseline	-17	1	3237	443	81
309822949	29	2	control	baseline	-16	1	2218	394	80
309822949	29	2	control	baseline	-15	1	5867	342	82
309822949	29	2	control	baseline	-14	1	8635	121	84
309822949	29	2	control	baseline	-13	1	7568	377	84
309822949	29	2	control	baseline	-12	1	9358	366	82
309822949	29	2	control	baseline	-11	1	11937	372	81
309822949	29	2	control	baseline	-10	1	10874	338	79
309822949	29	2	control	baseline	-9	1	3982	297	77
309822949	29	2	control	baseline	-8	1	7369	429	77
309822949	29	2	control	baseline	-7	1	8216	280	76
309822949	29	2	control	test	0	1	8423	427	75
309822949	29	2	control	test	1	1	6268	436	76
309822949	29	2	control	test	2	1	8358	378	79
309822949	29	2	control	test	3	1	8572	362	77
309822949	29	2	control	test	4	1	8723	334	78
309822949	29	2	control	test	5	1	3822	152	80
309822949	29	2	control	test	6	1	9615	332	78
309822949	29	2	control	test	7	1	8431	398	77
651054645	25	1	control	baseline	-21	4	1050	317	85
651054645	25	1	control	baseline	-20	4	6198	351	86
651054645	25	1	control	baseline	-19	4	417	342	NA
651054645	25	1	control	baseline	-18	4	6736	306	89
651054645	25	1	control	baseline	-17	4	4400	345	87
651054645	25	1	control	baseline	-16	4	5144	NA	87
651054645	25	1	control	baseline	-15	4	8311	255	86
651054645	25	1	control	baseline	-13	4	NA	NA	NA
651054645	25	1	control	baseline	-12	4	6738	NA	87
[truncated: 403 more rows]
